# Supplementary material for: The adipokinetic hormones and their cognate receptor from the desert locust, Schistocerca gregaria: solution structure of endogenous peptides and models of their binding to the receptor
Source: PeerJ. 2019 Aug 30;7:e7514. doi: 10.7717/peerj.7514 (PMC6718158; doi:10.7717/peerj.7514)
Supplement: Supplemental Information 2 [file peerj-07-7514-s002.zip]

Archive with 3 entries (2 files):
- Schgr-AKH-II+recptor.pdb
- __MACOSX/
- __MACOSX/._Schgr-AKH-II+recptor.pdb
