# Supplementary material for: The adipokinetic hormones and their cognate receptor from the desert locust, Schistocerca gregaria: solution structure of endogenous peptides and models of their binding to the receptor
Source: PeerJ. 2019 Aug 30;7:e7514. doi: 10.7717/peerj.7514 (PMC6718158; doi:10.7717/peerj.7514)
Supplement: Supplemental Information 2 [file peerj-07-7514-s002.zip › Schgr-AKH-II+recptor.pdb]

REMARK    GENERATED BY TRJCONV
TITLE     Protein t=   0.00000
REMARK    THIS IS A SIMULATION BOX
CRYST1   75.964   75.156  102.402  90.00  90.00  90.00 P 1           1
MODEL        1
ATOM      1  N   PGLUA   1      21.070  33.190  76.580  1.00  0.00           N
ATOM      2  H   PGLUA   1      21.590  32.460  76.110  1.00  0.00           H
ATOM      3  CA  PGLUA   1      20.160  34.120  75.880  1.00  0.00           C
ATOM      4  HA  PGLUA   1      19.250  33.600  75.630  1.00  0.00           H
ATOM      5  CB  PGLUA   1      20.000  35.250  76.900  1.00  0.00           C
ATOM      6  HB1 PGLUA   1      20.300  36.230  76.620  1.00  0.00           H
ATOM      7  HB2 PGLUA   1      18.960  35.270  77.130  1.00  0.00           H
ATOM      8  CG  PGLUA   1      20.740  34.890  78.150  1.00  0.00           C
ATOM      9  HG1 PGLUA   1      21.590  35.590  78.320  1.00  0.00           H
ATOM     10  HG2 PGLUA   1      20.130  34.990  79.120  1.00  0.00           H
ATOM     11  CD  PGLUA   1      21.280  33.480  77.890  1.00  0.00           C
ATOM     12  OE  PGLUA   1      22.040  32.900  78.690  1.00  0.00           O
ATOM     13  C   PGLUA   1      20.730  34.710  74.500  1.00  0.00           C
ATOM     14  O   PGLUA   1      20.310  35.850  74.200  1.00  0.00           O
ATOM     15  N   LEU A   2      21.650  34.050  73.800  1.00  0.00           N
ATOM     16  H   LEU A   2      21.880  33.170  74.220  1.00  0.00           H
ATOM     17  CA  LEU A   2      22.120  34.160  72.460  1.00  0.00           C
ATOM     18  HA  LEU A   2      22.710  33.300  72.420  1.00  0.00           H
ATOM     19  CB  LEU A   2      20.970  34.050  71.370  1.00  0.00           C
ATOM     20  HB1 LEU A   2      20.170  34.810  71.550  1.00  0.00           H
ATOM     21  HB2 LEU A   2      21.540  34.370  70.520  1.00  0.00           H
ATOM     22  CG  LEU A   2      20.350  32.710  71.200  1.00  0.00           C
ATOM     23  HG  LEU A   2      19.820  32.390  72.100  1.00  0.00           H
ATOM     24  CD1 LEU A   2      19.370  32.710  70.090  1.00  0.00           C
ATOM     25 1HD1 LEU A   2      18.640  31.870  70.100  1.00  0.00           H
ATOM     26 2HD1 LEU A   2      18.740  33.550  70.210  1.00  0.00           H
ATOM     27 3HD1 LEU A   2      19.850  32.790  69.120  1.00  0.00           H
ATOM     28  CD2 LEU A   2      21.360  31.600  70.800  1.00  0.00           C
ATOM     29 1HD2 LEU A   2      21.940  31.200  71.650  1.00  0.00           H
ATOM     30 2HD2 LEU A   2      20.990  30.710  70.280  1.00  0.00           H
ATOM     31 3HD2 LEU A   2      22.030  31.960  70.070  1.00  0.00           H
ATOM     32  C   LEU A   2      22.980  35.430  72.310  1.00  0.00           C
ATOM     33  O   LEU A   2      24.090  35.510  72.830  1.00  0.00           O
ATOM     34  N   ASN A   3      22.570  36.390  71.580  1.00  0.00           N
ATOM     35  H   ASN A   3      21.790  36.110  70.990  1.00  0.00           H
ATOM     36  CA  ASN A   3      23.230  37.610  71.100  1.00  0.00           C
ATOM     37  HA  ASN A   3      24.210  37.330  70.840  1.00  0.00           H
ATOM     38  CB  ASN A   3      22.530  38.160  69.810  1.00  0.00           C
ATOM     39  HB1 ASN A   3      21.470  38.340  70.110  1.00  0.00           H
ATOM     40  HB2 ASN A   3      22.890  39.130  69.500  1.00  0.00           H
ATOM     41  CG  ASN A   3      22.660  37.170  68.580  1.00  0.00           C
ATOM     42  OD1 ASN A   3      21.780  36.320  68.420  1.00  0.00           O
ATOM     43  ND2 ASN A   3      23.690  37.210  67.840  1.00  0.00           N
ATOM     44 1HD2 ASN A   3      24.550  37.680  68.230  1.00  0.00           H
ATOM     45 2HD2 ASN A   3      23.830  36.640  67.010  1.00  0.00           H
ATOM     46  C   ASN A   3      23.240  38.800  72.080  1.00  0.00           C
ATOM     47  O   ASN A   3      23.560  39.940  71.730  1.00  0.00           O
ATOM     48  N   PHE A   4      22.940  38.610  73.350  1.00  0.00           N
ATOM     49  H   PHE A   4      22.900  37.610  73.570  1.00  0.00           H
ATOM     50  CA  PHE A   4      22.600  39.660  74.360  1.00  0.00           C
ATOM     51  HA  PHE A   4      21.830  40.300  73.940  1.00  0.00           H
ATOM     52  CB  PHE A   4      22.090  38.860  75.590  1.00  0.00           C
ATOM     53  HB1 PHE A   4      21.700  39.580  76.330  1.00  0.00           H
ATOM     54  HB2 PHE A   4      21.170  38.290  75.250  1.00  0.00           H
ATOM     55  CG  PHE A   4      23.070  38.000  76.410  1.00  0.00           C
ATOM     56  CD1 PHE A   4      23.630  38.490  77.620  1.00  0.00           C
ATOM     57  HD1 PHE A   4      23.410  39.490  77.910  1.00  0.00           H
ATOM     58  CD2 PHE A   4      23.160  36.590  76.160  1.00  0.00           C
ATOM     59  HD2 PHE A   4      22.610  36.160  75.400  1.00  0.00           H
ATOM     60  CE1 PHE A   4      24.230  37.600  78.540  1.00  0.00           C
ATOM     61  HE1 PHE A   4      24.650  38.100  79.470  1.00  0.00           H
ATOM     62  CE2 PHE A   4      23.980  35.710  76.990  1.00  0.00           C
ATOM     63  HE2 PHE A   4      24.140  34.690  76.710  1.00  0.00           H
ATOM     64  CZ  PHE A   4      24.440  36.240  78.180  1.00  0.00           C
ATOM     65  HZ  PHE A   4      24.980  35.490  78.780  1.00  0.00           H
ATOM     66  C   PHE A   4      23.820  40.600  74.700  1.00  0.00           C
ATOM     67  O   PHE A   4      23.550  41.630  75.280  1.00  0.00           O
ATOM     68  N   SER A   0      25.040  40.250  74.310  1.00  0.00           N
ATOM     69  H   SER A   0      25.030  39.360  73.820  1.00  0.00           H
ATOM     70  CA  SER A   0      26.270  40.920  74.610  1.00  0.00           C
ATOM     71  HA  SER A   0      25.990  41.980  74.670  1.00  0.00           H
ATOM     72  CB  SER A   0      26.950  40.440  75.890  1.00  0.00           C
ATOM     73  HB1 SER A   0      26.300  40.570  76.740  1.00  0.00           H
ATOM     74  HB2 SER A   0      27.190  39.400  75.890  1.00  0.00           H
ATOM     75  OG  SER A   0      28.060  41.180  76.120  1.00  0.00           O
ATOM     76  HG  SER A   0      27.890  42.000  76.560  1.00  0.00           H
ATOM     77  C   SER A   0      27.160  40.920  73.320  1.00  0.00           C
ATOM     78  O   SER A   0      27.440  42.060  72.870  1.00  0.00           O
ATOM     79  N   THR A   0      27.480  39.750  72.760  1.00  0.00           N
ATOM     80  H   THR A   0      27.030  38.980  73.190  1.00  0.00           H
ATOM     81  CA  THR A   0      28.320  39.580  71.530  1.00  0.00           C
ATOM     82  HA  THR A   0      29.400  39.950  71.690  1.00  0.00           H
ATOM     83  CB  THR A   0      28.500  38.080  71.250  1.00  0.00           C
ATOM     84  HB  THR A   0      28.920  38.010  70.250  1.00  0.00           H
ATOM     85  OG1 THR A   0      27.250  37.360  71.070  1.00  0.00           O
ATOM     86  HG1 THR A   0      26.870  37.220  71.940  1.00  0.00           H
ATOM     87  CG2 THR A   0      29.380  37.270  72.290  1.00  0.00           C
ATOM     88 1HG2 THR A   0      30.260  37.740  72.500  1.00  0.00           H
ATOM     89 2HG2 THR A   0      28.880  37.020  73.210  1.00  0.00           H
ATOM     90 3HG2 THR A   0      29.780  36.300  71.950  1.00  0.00           H
ATOM     91  C   THR A   0      27.760  40.260  70.250  1.00  0.00           C
ATOM     92  O   THR A   0      28.520  40.350  69.280  1.00  0.00           O
ATOM     93  N   GLY A   0      26.510  40.820  70.280  1.00  0.00           N
ATOM     94  H   GLY A   0      25.880  40.780  71.090  1.00  0.00           H
ATOM     95  CA  GLY A   0      25.910  41.380  69.100  1.00  0.00           C
ATOM     96  HA1 GLY A   0      26.310  40.990  68.170  1.00  0.00           H
ATOM     97  HA2 GLY A   0      24.970  40.900  69.140  1.00  0.00           H
ATOM     98  C   GLY A   0      25.780  42.900  69.080  1.00  0.00           C
ATOM     99  O   GLY A   0      25.310  43.530  68.110  1.00  0.00           O
ATOM    100  N   TRP A   0      26.170  43.540  70.210  1.00  0.00           N
ATOM    101  H   TRP A   0      26.460  42.940  71.050  1.00  0.00           H
ATOM    102  CA  TRP A   0      26.360  45.000  70.350  1.00  0.00           C
ATOM    103  HA  TRP A   0      26.430  45.380  69.330  1.00  0.00           H
ATOM    104  CB  TRP A   0      25.110  45.600  70.880  1.00  0.00           C
ATOM    105  HB1 TRP A   0      25.280  46.700  70.640  1.00  0.00           H
ATOM    106  HB2 TRP A   0      24.320  45.190  70.250  1.00  0.00           H
ATOM    107  CG  TRP A   0      24.790  45.290  72.300  1.00  0.00           C
ATOM    108  CD1 TRP A   0      24.290  44.110  72.710  1.00  0.00           C
ATOM    109  HD1 TRP A   0      24.000  43.320  72.030  1.00  0.00           H
ATOM    110  CD2 TRP A   0      25.190  46.010  73.560  1.00  0.00           C
ATOM    111  NE1 TRP A   0      24.320  44.150  74.120  1.00  0.00           N
ATOM    112  HE1 TRP A   0      23.900  43.390  74.640  1.00  0.00           H
ATOM    113  CE2 TRP A   0      24.900  45.250  74.700  1.00  0.00           C
ATOM    114  CE3 TRP A   0      25.780  47.270  73.790  1.00  0.00           C
ATOM    115  HE3 TRP A   0      26.060  47.870  72.930  1.00  0.00           H
ATOM    116  CZ2 TRP A   0      25.230  45.650  76.020  1.00  0.00           C
ATOM    117  HZ2 TRP A   0      24.950  45.130  76.980  1.00  0.00           H
ATOM    118  CZ3 TRP A   0      26.120  47.700  75.050  1.00  0.00           C
ATOM    119  HZ3 TRP A   0      26.710  48.600  75.160  1.00  0.00           H
ATOM    120  CH2 TRP A   0      25.870  46.920  76.170  1.00  0.00           C
ATOM    121  HH2 TRP A   0      26.180  47.190  77.200  1.00  0.00           H
ATOM    122  C   TRP A   0      27.660  45.280  71.090  1.00  0.00           C
ATOM    123  O   TRP A   0      28.370  46.180  70.540  1.00  0.00           O
ATOM    124  N   NH2 A   0      27.990  44.620  72.190  1.00  0.00           N
ATOM    125  H1  NH2 A   0      27.420  43.870  72.620  1.00  0.00           H
ATOM    126  H2  NH2 A   0      28.890  44.750  72.650  1.00  0.00           H
ATOM    127  N   PHE B  24      77.524  33.900  73.060  1.00  0.00           N
ATOM    128  H1  PHE B  24      76.624  33.510  72.940  1.00  0.00           H
ATOM    129  H2  PHE B  24       2.160  33.470  73.760  1.00  0.00           H
ATOM    130  H3  PHE B  24      77.474  34.870  72.880  1.00  0.00           H
ATOM    131  CA  PHE B  24      78.154  33.160  71.950  1.00  0.00           C
ATOM    132  HA  PHE B  24      77.574  32.220  71.910  1.00  0.00           H
ATOM    133  CB  PHE B  24      77.904  33.980  70.690  1.00  0.00           C
ATOM    134  HB1 PHE B  24      76.794  34.100  70.600  1.00  0.00           H
ATOM    135  HB2 PHE B  24       2.440  34.920  70.860  1.00  0.00           H
ATOM    136  CG  PHE B  24      78.264  33.320  69.380  1.00  0.00           C
ATOM    137  CD1 PHE B  24       3.270  33.970  68.550  1.00  0.00           C
ATOM    138  HD1 PHE B  24       3.760  34.900  68.890  1.00  0.00           H
ATOM    139  CD2 PHE B  24      77.584  32.120  68.900  1.00  0.00           C
ATOM    140  HD2 PHE B  24      76.904  31.640  69.630  1.00  0.00           H
ATOM    141  CE1 PHE B  24       3.640  33.350  67.330  1.00  0.00           C
ATOM    142  HE1 PHE B  24       4.460  33.720  66.760  1.00  0.00           H
ATOM    143  CE2 PHE B  24      77.864  31.650  67.640  1.00  0.00           C
ATOM    144  HE2 PHE B  24      77.324  30.760  67.250  1.00  0.00           H
ATOM    145  CZ  PHE B  24      78.864  32.270  66.860  1.00  0.00           C
ATOM    146  HZ  PHE B  24      79.134  31.840  65.900  1.00  0.00           H
ATOM    147  C   PHE B  24       3.670  32.870  72.010  1.00  0.00           C
ATOM    148  O   PHE B  24       4.400  33.860  72.290  1.00  0.00           O
ATOM    149  N   ASN B  25       4.030  31.610  71.770  1.00  0.00           N
ATOM    150  H   ASN B  25       3.370  30.790  71.670  1.00  0.00           H
ATOM    151  CA  ASN B  25       5.510  31.160  71.660  1.00  0.00           C
ATOM    152  HA  ASN B  25       6.120  31.980  71.230  1.00  0.00           H
ATOM    153  CB  ASN B  25       6.080  30.990  73.100  1.00  0.00           C
ATOM    154  HB1 ASN B  25       5.510  31.670  73.810  1.00  0.00           H
ATOM    155  HB2 ASN B  25       5.860  29.970  73.320  1.00  0.00           H
ATOM    156  CG  ASN B  25       7.590  31.310  73.240  1.00  0.00           C
ATOM    157  OD1 ASN B  25       8.420  30.680  72.520  1.00  0.00           O
ATOM    158  ND2 ASN B  25       8.020  32.120  74.270  1.00  0.00           N
ATOM    159 1HD2 ASN B  25       7.370  32.640  74.860  1.00  0.00           H
ATOM    160 2HD2 ASN B  25       9.020  32.080  74.520  1.00  0.00           H
ATOM    161  C   ASN B  25       5.620  30.020  70.660  1.00  0.00           C
ATOM    162  O   ASN B  25       6.630  29.220  70.660  1.00  0.00           O
ATOM    163  N   ASP B  26       4.610  29.870  69.780  1.00  0.00           N
ATOM    164  H   ASP B  26       3.740  30.450  69.840  1.00  0.00           H
ATOM    165  CA  ASP B  26       4.620  28.900  68.690  1.00  0.00           C
ATOM    166  HA  ASP B  26       5.270  28.050  68.930  1.00  0.00           H
ATOM    167  CB  ASP B  26      79.124  28.420  68.500  1.00  0.00           C
ATOM    168  HB1 ASP B  26      78.354  29.150  68.730  1.00  0.00           H
ATOM    169  HB2 ASP B  26      78.964  28.240  67.430  1.00  0.00           H
ATOM    170  CG  ASP B  26      78.714  27.200  69.250  1.00  0.00           C
ATOM    171  OD1 ASP B  26      79.274  26.100  68.960  1.00  0.00           O
ATOM    172  OD2 ASP B  26      77.784  27.280  70.120  1.00  0.00           O
ATOM    173  C   ASP B  26       5.140  29.610  67.410  1.00  0.00           C
ATOM    174  O   ASP B  26       4.850  29.220  66.250  1.00  0.00           O
ATOM    175  N   GLY B  27       6.090  30.540  67.590  1.00  0.00           N
ATOM    176  H   GLY B  27       6.420  30.590  68.520  1.00  0.00           H
ATOM    177  CA  GLY B  27       6.670  31.470  66.530  1.00  0.00           C
ATOM    178  HA1 GLY B  27       6.190  31.310  65.590  1.00  0.00           H
ATOM    179  HA2 GLY B  27       6.530  32.530  66.870  1.00  0.00           H
ATOM    180  C   GLY B  27       8.170  31.130  66.370  1.00  0.00           C
ATOM    181  O   GLY B  27       8.880  31.830  65.650  1.00  0.00           O
ATOM    182  N   HIS B  28       8.580  30.120  67.140  1.00  0.00           N
ATOM    183  H   HIS B  28       7.850  29.550  67.550  1.00  0.00           H
ATOM    184  CA  HIS B  28       9.990  29.760  67.430  1.00  0.00           C
ATOM    185  HA  HIS B  28      10.630  30.620  67.610  1.00  0.00           H
ATOM    186  CB  HIS B  28      10.020  28.930  68.770  1.00  0.00           C
ATOM    187  HB1 HIS B  28       9.360  29.360  69.490  1.00  0.00           H
ATOM    188  HB2 HIS B  28       9.530  27.930  68.710  1.00  0.00           H
ATOM    189  CG  HIS B  28      11.430  28.710  69.380  1.00  0.00           C
ATOM    190  ND1 HIS B  28      12.360  29.780  69.540  1.00  0.00           N
ATOM    191  CD2 HIS B  28      12.100  27.510  69.750  1.00  0.00           C
ATOM    192  HD2 HIS B  28      11.780  26.540  69.610  1.00  0.00           H
ATOM    193  CE1 HIS B  28      13.420  29.220  70.070  1.00  0.00           C
ATOM    194  HE1 HIS B  28      14.260  29.800  70.370  1.00  0.00           H
ATOM    195  NE2 HIS B  28      13.320  27.900  70.280  1.00  0.00           N
ATOM    196  HE2 HIS B  28      14.110  27.340  70.490  1.00  0.00           H
ATOM    197  C   HIS B  28      10.670  28.930  66.420  1.00  0.00           C
ATOM    198  O   HIS B  28      11.910  28.980  66.340  1.00  0.00           O
ATOM    199  N   VAL B  29       9.940  28.160  65.590  1.00  0.00           N
ATOM    200  H   VAL B  29       8.990  28.070  65.920  1.00  0.00           H
ATOM    201  CA  VAL B  29      10.440  27.260  64.470  1.00  0.00           C
ATOM    202  HA  VAL B  29      10.800  26.350  64.940  1.00  0.00           H
ATOM    203  CB  VAL B  29       9.170  26.720  63.630  1.00  0.00           C
ATOM    204  HB  VAL B  29       8.530  26.110  64.250  1.00  0.00           H
ATOM    205  CG1 VAL B  29       8.280  27.810  63.090  1.00  0.00           C
ATOM    206 1HG1 VAL B  29       8.730  28.460  62.380  1.00  0.00           H
ATOM    207 2HG1 VAL B  29       7.440  27.320  62.580  1.00  0.00           H
ATOM    208 3HG1 VAL B  29       7.950  28.440  63.890  1.00  0.00           H
ATOM    209  CG2 VAL B  29       9.560  25.900  62.370  1.00  0.00           C
ATOM    210 1HG2 VAL B  29      10.270  25.020  62.630  1.00  0.00           H
ATOM    211 2HG2 VAL B  29       8.700  25.490  61.850  1.00  0.00           H
ATOM    212 3HG2 VAL B  29      10.070  26.480  61.650  1.00  0.00           H
ATOM    213  C   VAL B  29      11.540  27.980  63.570  1.00  0.00           C
ATOM    214  O   VAL B  29      12.560  27.310  63.280  1.00  0.00           O
ATOM    215  N   VAL B  30      11.380  29.280  63.210  1.00  0.00           N
ATOM    216  H   VAL B  30      10.440  29.630  63.400  1.00  0.00           H
ATOM    217  CA  VAL B  30      12.340  30.160  62.490  1.00  0.00           C
ATOM    218  HA  VAL B  30      12.380  29.870  61.450  1.00  0.00           H
ATOM    219  CB  VAL B  30      11.790  31.620  62.470  1.00  0.00           C
ATOM    220  HB  VAL B  30      11.830  32.000  63.520  1.00  0.00           H
ATOM    221  CG1 VAL B  30      12.820  32.500  61.640  1.00  0.00           C
ATOM    222 1HG1 VAL B  30      12.250  33.420  61.410  1.00  0.00           H
ATOM    223 2HG1 VAL B  30      13.760  32.780  62.150  1.00  0.00           H
ATOM    224 3HG1 VAL B  30      13.050  32.150  60.680  1.00  0.00           H
ATOM    225  CG2 VAL B  30      10.450  31.640  61.830  1.00  0.00           C
ATOM    226 1HG2 VAL B  30       9.920  32.520  61.930  1.00  0.00           H
ATOM    227 2HG2 VAL B  30      10.460  31.560  60.780  1.00  0.00           H
ATOM    228 3HG2 VAL B  30       9.730  30.960  62.330  1.00  0.00           H
ATOM    229  C   VAL B  30      13.760  29.950  63.040  1.00  0.00           C
ATOM    230  O   VAL B  30      14.770  29.860  62.290  1.00  0.00           O
ATOM    231  N   SER B  31      13.940  29.900  64.390  1.00  0.00           N
ATOM    232  H   SER B  31      13.020  29.840  64.930  1.00  0.00           H
ATOM    233  CA  SER B  31      15.160  29.530  65.030  1.00  0.00           C
ATOM    234  HA  SER B  31      15.910  30.230  64.720  1.00  0.00           H
ATOM    235  CB  SER B  31      15.080  29.640  66.580  1.00  0.00           C
ATOM    236  HB1 SER B  31      16.110  29.630  66.990  1.00  0.00           H
ATOM    237  HB2 SER B  31      14.610  30.610  66.840  1.00  0.00           H
ATOM    238  OG  SER B  31      14.420  28.540  67.110  1.00  0.00           O
ATOM    239  HG  SER B  31      13.490  28.660  67.060  1.00  0.00           H
ATOM    240  C   SER B  31      15.830  28.240  64.460  1.00  0.00           C
ATOM    241  O   SER B  31      17.070  28.190  64.340  1.00  0.00           O
ATOM    242  N   ILE B  32      15.080  27.130  64.250  1.00  0.00           N
ATOM    243  H   ILE B  32      14.110  27.360  64.100  1.00  0.00           H
ATOM    244  CA  ILE B  32      15.620  25.790  63.890  1.00  0.00           C
ATOM    245  HA  ILE B  32      16.590  25.540  64.360  1.00  0.00           H
ATOM    246  CB  ILE B  32      14.580  24.680  64.300  1.00  0.00           C
ATOM    247  HB  ILE B  32      13.690  24.700  63.620  1.00  0.00           H
ATOM    248  CG1 ILE B  32      13.990  24.900  65.710  1.00  0.00           C
ATOM    249 1HG1 ILE B  32      14.740  24.880  66.450  1.00  0.00           H
ATOM    250 2HG1 ILE B  32      13.490  25.840  65.770  1.00  0.00           H
ATOM    251  CG2 ILE B  32      15.340  23.340  64.370  1.00  0.00           C
ATOM    252 1HG2 ILE B  32      15.920  23.150  63.420  1.00  0.00           H
ATOM    253 2HG2 ILE B  32      16.140  23.320  65.090  1.00  0.00           H
ATOM    254 3HG2 ILE B  32      14.690  22.450  64.490  1.00  0.00           H
ATOM    255  CD  ILE B  32      13.050  23.810  66.160  1.00  0.00           C
ATOM    256  HD1 ILE B  32      12.430  24.240  66.950  1.00  0.00           H
ATOM    257  HD2 ILE B  32      12.340  23.600  65.420  1.00  0.00           H
ATOM    258  HD3 ILE B  32      13.570  22.860  66.460  1.00  0.00           H
ATOM    259  C   ILE B  32      15.740  25.810  62.370  1.00  0.00           C
ATOM    260  O   ILE B  32      16.680  25.130  61.830  1.00  0.00           O
ATOM    261  N   ALA B  33      14.910  26.580  61.660  1.00  0.00           N
ATOM    262  H   ALA B  33      14.030  26.850  62.060  1.00  0.00           H
ATOM    263  CA  ALA B  33      14.960  26.730  60.230  1.00  0.00           C
ATOM    264  HA  ALA B  33      14.980  25.770  59.730  1.00  0.00           H
ATOM    265  CB  ALA B  33      13.700  27.510  59.720  1.00  0.00           C
ATOM    266  HB1 ALA B  33      13.360  27.240  58.700  1.00  0.00           H
ATOM    267  HB2 ALA B  33      12.910  27.140  60.390  1.00  0.00           H
ATOM    268  HB3 ALA B  33      13.750  28.580  59.810  1.00  0.00           H
ATOM    269  C   ALA B  33      16.260  27.380  59.790  1.00  0.00           C
ATOM    270  O   ALA B  33      16.980  26.880  58.890  1.00  0.00           O
ATOM    271  N   THR B  34      16.580  28.510  60.420  1.00  0.00           N
ATOM    272  H   THR B  34      15.900  28.850  61.120  1.00  0.00           H
ATOM    273  CA  THR B  34      17.760  29.310  60.200  1.00  0.00           C
ATOM    274  HA  THR B  34      17.890  29.520  59.100  1.00  0.00           H
ATOM    275  CB  THR B  34      17.640  30.720  60.940  1.00  0.00           C
ATOM    276  HB  THR B  34      18.580  31.210  61.040  1.00  0.00           H
ATOM    277  OG1 THR B  34      17.330  30.550  62.300  1.00  0.00           O
ATOM    278  HG1 THR B  34      16.380  30.580  62.360  1.00  0.00           H
ATOM    279  CG2 THR B  34      16.520  31.660  60.390  1.00  0.00           C
ATOM    280 1HG2 THR B  34      16.390  32.570  61.060  1.00  0.00           H
ATOM    281 2HG2 THR B  34      16.640  32.000  59.380  1.00  0.00           H
ATOM    282 3HG2 THR B  34      15.540  31.220  60.220  1.00  0.00           H
ATOM    283  C   THR B  34      19.060  28.610  60.590  1.00  0.00           C
ATOM    284  O   THR B  34      20.120  28.950  60.010  1.00  0.00           O
ATOM    285  N   TYR B  35      18.900  27.620  61.480  1.00  0.00           N
ATOM    286  H   TYR B  35      18.040  27.640  61.970  1.00  0.00           H
ATOM    287  CA  TYR B  35      20.050  26.930  61.990  1.00  0.00           C
ATOM    288  HA  TYR B  35      20.900  27.640  61.930  1.00  0.00           H
ATOM    289  CB  TYR B  35      19.800  26.440  63.470  1.00  0.00           C
ATOM    290  HB1 TYR B  35      19.320  27.300  64.020  1.00  0.00           H
ATOM    291  HB2 TYR B  35      19.050  25.690  63.510  1.00  0.00           H
ATOM    292  CG  TYR B  35      20.990  25.950  64.300  1.00  0.00           C
ATOM    293  CD1 TYR B  35      22.270  26.550  64.090  1.00  0.00           C
ATOM    294  HD1 TYR B  35      22.320  27.320  63.340  1.00  0.00           H
ATOM    295  CD2 TYR B  35      20.800  25.060  65.300  1.00  0.00           C
ATOM    296  HD2 TYR B  35      19.740  24.760  65.550  1.00  0.00           H
ATOM    297  CE1 TYR B  35      23.340  26.160  64.860  1.00  0.00           C
ATOM    298  HE1 TYR B  35      24.220  26.720  64.710  1.00  0.00           H
ATOM    299  CE2 TYR B  35      21.880  24.730  66.200  1.00  0.00           C
ATOM    300  HE2 TYR B  35      21.640  24.020  67.030  1.00  0.00           H
ATOM    301  CZ  TYR B  35      23.110  25.330  65.970  1.00  0.00           C
ATOM    302  OH  TYR B  35      24.050  25.200  66.950  1.00  0.00           O
ATOM    303  HH  TYR B  35      23.680  24.910  67.780  1.00  0.00           H
ATOM    304  C   TYR B  35      20.330  25.650  61.000  1.00  0.00           C
ATOM    305  O   TYR B  35      21.460  25.050  60.970  1.00  0.00           O
ATOM    306  N   SER B  36      19.230  25.100  60.430  1.00  0.00           N
ATOM    307  H   SER B  36      18.380  25.680  60.460  1.00  0.00           H
ATOM    308  CA  SER B  36      19.190  23.830  59.760  1.00  0.00           C
ATOM    309  HA  SER B  36      20.220  23.520  59.650  1.00  0.00           H
ATOM    310  CB  SER B  36      18.440  22.760  60.630  1.00  0.00           C
ATOM    311  HB1 SER B  36      18.640  21.700  60.180  1.00  0.00           H
ATOM    312  HB2 SER B  36      18.750  22.770  61.640  1.00  0.00           H
ATOM    313  OG  SER B  36      17.060  22.910  60.590  1.00  0.00           O
ATOM    314  HG  SER B  36      16.810  23.780  61.030  1.00  0.00           H
ATOM    315  C   SER B  36      18.900  23.890  58.270  1.00  0.00           C
ATOM    316  O   SER B  36      19.860  24.050  57.420  1.00  0.00           O
ATOM    317  N   VAL B  37      17.660  23.690  57.860  1.00  0.00           N
ATOM    318  H   VAL B  37      16.960  23.480  58.630  1.00  0.00           H
ATOM    319  CA  VAL B  37      17.150  23.650  56.530  1.00  0.00           C
ATOM    320  HA  VAL B  37      17.550  22.750  56.000  1.00  0.00           H
ATOM    321  CB  VAL B  37      15.560  23.480  56.510  1.00  0.00           C
ATOM    322  HB  VAL B  37      15.160  23.520  55.440  1.00  0.00           H
ATOM    323  CG1 VAL B  37      15.290  22.030  56.930  1.00  0.00           C
ATOM    324 1HG1 VAL B  37      15.600  21.780  57.860  1.00  0.00           H
ATOM    325 2HG1 VAL B  37      14.200  21.880  57.040  1.00  0.00           H
ATOM    326 3HG1 VAL B  37      15.650  21.230  56.270  1.00  0.00           H
ATOM    327  CG2 VAL B  37      14.720  24.550  57.360  1.00  0.00           C
ATOM    328 1HG2 VAL B  37      13.720  24.770  57.020  1.00  0.00           H
ATOM    329 2HG2 VAL B  37      14.710  24.290  58.410  1.00  0.00           H
ATOM    330 3HG2 VAL B  37      15.250  25.480  57.320  1.00  0.00           H
ATOM    331  C   VAL B  37      17.570  24.830  55.630  1.00  0.00           C
ATOM    332  O   VAL B  37      17.970  24.570  54.460  1.00  0.00           O
ATOM    333  N   LEU B  38      17.540  26.050  56.210  1.00  0.00           N
ATOM    334  H   LEU B  38      17.500  26.120  57.210  1.00  0.00           H
ATOM    335  CA  LEU B  38      17.840  27.180  55.360  1.00  0.00           C
ATOM    336  HA  LEU B  38      17.500  27.030  54.310  1.00  0.00           H
ATOM    337  CB  LEU B  38      17.000  28.380  55.910  1.00  0.00           C
ATOM    338  HB1 LEU B  38      17.270  28.600  56.930  1.00  0.00           H
ATOM    339  HB2 LEU B  38      17.330  29.280  55.490  1.00  0.00           H
ATOM    340  CG  LEU B  38      15.410  28.290  55.810  1.00  0.00           C
ATOM    341  HG  LEU B  38      15.020  27.490  56.430  1.00  0.00           H
ATOM    342  CD1 LEU B  38      14.870  29.590  56.460  1.00  0.00           C
ATOM    343 1HD1 LEU B  38      15.000  30.590  55.960  1.00  0.00           H
ATOM    344 2HD1 LEU B  38      13.850  29.460  56.740  1.00  0.00           H
ATOM    345 3HD1 LEU B  38      15.360  29.650  57.450  1.00  0.00           H
ATOM    346  CD2 LEU B  38      14.760  28.150  54.420  1.00  0.00           C
ATOM    347 1HD2 LEU B  38      14.860  27.130  54.090  1.00  0.00           H
ATOM    348 2HD2 LEU B  38      13.770  28.350  54.460  1.00  0.00           H
ATOM    349 3HD2 LEU B  38      15.200  28.740  53.580  1.00  0.00           H
ATOM    350  C   LEU B  38      19.360  27.590  55.410  1.00  0.00           C
ATOM    351  O   LEU B  38      19.750  28.420  54.590  1.00  0.00           O
ATOM    352  N   MET B  39      20.190  26.990  56.330  1.00  0.00           N
ATOM    353  H   MET B  39      19.770  26.240  56.880  1.00  0.00           H
ATOM    354  CA  MET B  39      21.630  27.230  56.320  1.00  0.00           C
ATOM    355  HA  MET B  39      21.790  28.310  56.180  1.00  0.00           H
ATOM    356  CB  MET B  39      22.250  26.730  57.680  1.00  0.00           C
ATOM    357  HB1 MET B  39      21.820  27.240  58.540  1.00  0.00           H
ATOM    358  HB2 MET B  39      21.910  25.710  57.750  1.00  0.00           H
ATOM    359  CG  MET B  39      23.800  26.820  57.730  1.00  0.00           C
ATOM    360  HG1 MET B  39      24.330  26.400  56.900  1.00  0.00           H
ATOM    361  HG2 MET B  39      24.050  27.860  57.770  1.00  0.00           H
ATOM    362  SD  MET B  39      24.550  26.060  59.170  1.00  0.00           S
ATOM    363  CE  MET B  39      23.920  27.200  60.470  1.00  0.00           C
ATOM    364  HE1 MET B  39      22.850  27.020  60.710  1.00  0.00           H
ATOM    365  HE2 MET B  39      24.600  27.270  61.340  1.00  0.00           H
ATOM    366  HE3 MET B  39      24.010  28.180  60.050  1.00  0.00           H
ATOM    367  C   MET B  39      22.220  26.330  55.230  1.00  0.00           C
ATOM    368  O   MET B  39      23.250  26.740  54.560  1.00  0.00           O
ATOM    369  N   VAL B  40      21.580  25.200  54.850  1.00  0.00           N
ATOM    370  H   VAL B  40      20.630  25.040  55.190  1.00  0.00           H
ATOM    371  CA  VAL B  40      21.840  24.480  53.530  1.00  0.00           C
ATOM    372  HA  VAL B  40      22.880  24.240  53.440  1.00  0.00           H
ATOM    373  CB  VAL B  40      21.000  23.210  53.420  1.00  0.00           C
ATOM    374  HB  VAL B  40      19.960  23.490  53.130  1.00  0.00           H
ATOM    375  CG1 VAL B  40      21.640  22.300  52.360  1.00  0.00           C
ATOM    376 1HG1 VAL B  40      21.500  22.730  51.450  1.00  0.00           H
ATOM    377 2HG1 VAL B  40      22.720  22.120  52.580  1.00  0.00           H
ATOM    378 3HG1 VAL B  40      21.080  21.420  52.300  1.00  0.00           H
ATOM    379  CG2 VAL B  40      20.720  22.380  54.620  1.00  0.00           C
ATOM    380 1HG2 VAL B  40      20.240  21.450  54.450  1.00  0.00           H
ATOM    381 2HG2 VAL B  40      21.610  22.120  55.100  1.00  0.00           H
ATOM    382 3HG2 VAL B  40      20.060  22.850  55.300  1.00  0.00           H
ATOM    383  C   VAL B  40      21.610  25.390  52.310  1.00  0.00           C
ATOM    384  O   VAL B  40      22.490  25.440  51.440  1.00  0.00           O
ATOM    385  N   VAL B  41      20.540  26.240  52.280  1.00  0.00           N
ATOM    386  H   VAL B  41      19.800  26.230  52.960  1.00  0.00           H
ATOM    387  CA  VAL B  41      20.200  27.180  51.230  1.00  0.00           C
ATOM    388  HA  VAL B  41      20.380  26.590  50.260  1.00  0.00           H
ATOM    389  CB  VAL B  41      18.740  27.580  51.420  1.00  0.00           C
ATOM    390  HB  VAL B  41      18.720  28.110  52.330  1.00  0.00           H
ATOM    391  CG1 VAL B  41      18.210  28.550  50.340  1.00  0.00           C
ATOM    392 1HG1 VAL B  41      17.530  29.310  50.830  1.00  0.00           H
ATOM    393 2HG1 VAL B  41      19.020  29.170  50.080  1.00  0.00           H
ATOM    394 3HG1 VAL B  41      17.790  28.180  49.440  1.00  0.00           H
ATOM    395  CG2 VAL B  41      17.780  26.410  51.360  1.00  0.00           C
ATOM    396 1HG2 VAL B  41      16.830  26.850  51.670  1.00  0.00           H
ATOM    397 2HG2 VAL B  41      17.610  25.910  50.350  1.00  0.00           H
ATOM    398 3HG2 VAL B  41      18.130  25.770  52.090  1.00  0.00           H
ATOM    399  C   VAL B  41      21.110  28.390  51.190  1.00  0.00           C
ATOM    400  O   VAL B  41      21.700  28.630  50.100  1.00  0.00           O
ATOM    401  N   SER B  42      21.410  28.970  52.370  1.00  0.00           N
ATOM    402  H   SER B  42      20.840  28.620  53.100  1.00  0.00           H
ATOM    403  CA  SER B  42      22.350  30.100  52.460  1.00  0.00           C
ATOM    404  HA  SER B  42      21.970  30.890  51.890  1.00  0.00           H
ATOM    405  CB  SER B  42      22.350  30.710  53.880  1.00  0.00           C
ATOM    406  HB1 SER B  42      21.330  31.090  54.070  1.00  0.00           H
ATOM    407  HB2 SER B  42      22.550  29.950  54.670  1.00  0.00           H
ATOM    408  OG  SER B  42      23.150  31.830  54.090  1.00  0.00           O
ATOM    409  HG  SER B  42      22.840  32.500  53.430  1.00  0.00           H
ATOM    410  C   SER B  42      23.750  29.740  51.950  1.00  0.00           C
ATOM    411  O   SER B  42      24.300  30.530  51.170  1.00  0.00           O
ATOM    412  N   ALA B  43      24.330  28.680  52.450  1.00  0.00           N
ATOM    413  H   ALA B  43      24.000  28.170  53.280  1.00  0.00           H
ATOM    414  CA  ALA B  43      25.610  28.150  51.980  1.00  0.00           C
ATOM    415  HA  ALA B  43      26.420  28.820  52.020  1.00  0.00           H
ATOM    416  CB  ALA B  43      26.010  26.880  52.750  1.00  0.00           C
ATOM    417  HB1 ALA B  43      25.270  26.160  52.750  1.00  0.00           H
ATOM    418  HB2 ALA B  43      27.010  26.460  52.280  1.00  0.00           H
ATOM    419  HB3 ALA B  43      26.180  27.290  53.750  1.00  0.00           H
ATOM    420  C   ALA B  43      25.520  27.750  50.510  1.00  0.00           C
ATOM    421  O   ALA B  43      26.430  28.140  49.750  1.00  0.00           O
ATOM    422  N   ALA B  44      24.470  27.060  50.040  1.00  0.00           N
ATOM    423  H   ALA B  44      23.720  26.860  50.640  1.00  0.00           H
ATOM    424  CA  ALA B  44      24.400  26.830  48.600  1.00  0.00           C
ATOM    425  HA  ALA B  44      25.270  26.290  48.370  1.00  0.00           H
ATOM    426  CB  ALA B  44      23.150  25.890  48.310  1.00  0.00           C
ATOM    427  HB1 ALA B  44      23.100  25.010  48.890  1.00  0.00           H
ATOM    428  HB2 ALA B  44      22.220  26.480  48.430  1.00  0.00           H
ATOM    429  HB3 ALA B  44      23.090  25.630  47.240  1.00  0.00           H
ATOM    430  C   ALA B  44      24.280  28.080  47.740  1.00  0.00           C
ATOM    431  O   ALA B  44      24.910  28.160  46.670  1.00  0.00           O
ATOM    432  N   GLY B  45      23.550  29.070  48.210  1.00  0.00           N
ATOM    433  H   GLY B  45      23.320  28.950  49.230  1.00  0.00           H
ATOM    434  CA  GLY B  45      23.280  30.330  47.560  1.00  0.00           C
ATOM    435  HA1 GLY B  45      22.970  30.150  46.570  1.00  0.00           H
ATOM    436  HA2 GLY B  45      22.520  30.930  48.100  1.00  0.00           H
ATOM    437  C   GLY B  45      24.520  31.190  47.390  1.00  0.00           C
ATOM    438  O   GLY B  45      24.660  31.840  46.290  1.00  0.00           O
ATOM    439  N   ASN B  46      25.400  31.220  48.360  1.00  0.00           N
ATOM    440  H   ASN B  46      25.090  30.670  49.150  1.00  0.00           H
ATOM    441  CA  ASN B  46      26.620  31.970  48.320  1.00  0.00           C
ATOM    442  HA  ASN B  46      26.580  32.940  47.700  1.00  0.00           H
ATOM    443  CB  ASN B  46      26.970  32.320  49.790  1.00  0.00           C
ATOM    444  HB1 ASN B  46      26.760  31.520  50.540  1.00  0.00           H
ATOM    445  HB2 ASN B  46      28.040  32.590  49.830  1.00  0.00           H
ATOM    446  CG  ASN B  46      26.350  33.670  50.220  1.00  0.00           C
ATOM    447  OD1 ASN B  46      26.600  34.780  49.720  1.00  0.00           O
ATOM    448  ND2 ASN B  46      25.260  33.600  51.000  1.00  0.00           N
ATOM    449 1HD2 ASN B  46      24.790  32.700  51.280  1.00  0.00           H
ATOM    450 2HD2 ASN B  46      24.900  34.490  51.390  1.00  0.00           H
ATOM    451  C   ASN B  46      27.840  31.170  47.770  1.00  0.00           C
ATOM    452  O   ASN B  46      28.720  31.770  47.130  1.00  0.00           O
ATOM    453  N   LEU B  47      27.870  29.830  47.920  1.00  0.00           N
ATOM    454  H   LEU B  47      27.180  29.300  48.450  1.00  0.00           H
ATOM    455  CA  LEU B  47      28.970  29.010  47.490  1.00  0.00           C
ATOM    456  HA  LEU B  47      29.820  29.580  47.610  1.00  0.00           H
ATOM    457  CB  LEU B  47      29.200  27.830  48.420  1.00  0.00           C
ATOM    458  HB1 LEU B  47      28.380  27.140  48.360  1.00  0.00           H
ATOM    459  HB2 LEU B  47      30.040  27.230  48.130  1.00  0.00           H
ATOM    460  CG  LEU B  47      29.470  28.120  49.900  1.00  0.00           C
ATOM    461  HG  LEU B  47      28.610  28.630  50.230  1.00  0.00           H
ATOM    462  CD1 LEU B  47      29.500  26.780  50.690  1.00  0.00           C
ATOM    463 1HD1 LEU B  47      28.640  26.210  50.380  1.00  0.00           H
ATOM    464 2HD1 LEU B  47      30.510  26.230  50.530  1.00  0.00           H
ATOM    465 3HD1 LEU B  47      29.370  26.950  51.720  1.00  0.00           H
ATOM    466  CD2 LEU B  47      30.660  28.960  50.270  1.00  0.00           C
ATOM    467 1HD2 LEU B  47      30.810  29.770  49.560  1.00  0.00           H
ATOM    468 2HD2 LEU B  47      30.520  29.510  51.180  1.00  0.00           H
ATOM    469 3HD2 LEU B  47      31.670  28.490  50.330  1.00  0.00           H
ATOM    470  C   LEU B  47      28.930  28.550  46.040  1.00  0.00           C
ATOM    471  O   LEU B  47      29.880  27.930  45.500  1.00  0.00           O
ATOM    472  N   THR B  48      27.800  28.850  45.340  1.00  0.00           N
ATOM    473  H   THR B  48      27.100  29.270  45.850  1.00  0.00           H
ATOM    474  CA  THR B  48      27.660  28.870  43.900  1.00  0.00           C
ATOM    475  HA  THR B  48      28.260  28.180  43.370  1.00  0.00           H
ATOM    476  CB  THR B  48      26.200  28.390  43.510  1.00  0.00           C
ATOM    477  HB  THR B  48      26.070  28.270  42.390  1.00  0.00           H
ATOM    478  OG1 THR B  48      25.070  29.110  44.060  1.00  0.00           O
ATOM    479  HG1 THR B  48      25.020  28.910  44.990  1.00  0.00           H
ATOM    480  CG2 THR B  48      26.040  26.880  43.860  1.00  0.00           C
ATOM    481 1HG2 THR B  48      25.290  26.370  43.230  1.00  0.00           H
ATOM    482 2HG2 THR B  48      27.000  26.310  43.630  1.00  0.00           H
ATOM    483 3HG2 THR B  48      25.940  26.620  44.930  1.00  0.00           H
ATOM    484  C   THR B  48      27.970  30.310  43.310  1.00  0.00           C
ATOM    485  O   THR B  48      27.560  30.540  42.130  1.00  0.00           O
ATOM    486  N   VAL B  49      28.690  31.170  44.070  1.00  0.00           N
ATOM    487  H   VAL B  49      29.150  30.750  44.890  1.00  0.00           H
ATOM    488  CA  VAL B  49      29.160  32.500  43.610  1.00  0.00           C
ATOM    489  HA  VAL B  49      29.310  32.400  42.500  1.00  0.00           H
ATOM    490  CB  VAL B  49      28.090  33.630  43.740  1.00  0.00           C
ATOM    491  HB  VAL B  49      28.640  34.650  43.690  1.00  0.00           H
ATOM    492  CG1 VAL B  49      27.110  33.590  42.590  1.00  0.00           C
ATOM    493 1HG1 VAL B  49      27.500  33.460  41.600  1.00  0.00           H
ATOM    494 2HG1 VAL B  49      26.430  32.750  42.780  1.00  0.00           H
ATOM    495 3HG1 VAL B  49      26.440  34.550  42.630  1.00  0.00           H
ATOM    496  CG2 VAL B  49      27.370  33.690  45.110  1.00  0.00           C
ATOM    497 1HG2 VAL B  49      28.150  33.820  45.810  1.00  0.00           H
ATOM    498 2HG2 VAL B  49      26.640  34.550  45.180  1.00  0.00           H
ATOM    499 3HG2 VAL B  49      26.780  32.760  45.230  1.00  0.00           H
ATOM    500  C   VAL B  49      30.530  32.870  44.080  1.00  0.00           C
ATOM    501  O   VAL B  49      30.930  34.070  44.150  1.00  0.00           O
ATOM    502  N   LEU B  50      31.340  31.830  44.480  1.00  0.00           N
ATOM    503  H   LEU B  50      31.100  30.860  44.200  1.00  0.00           H
ATOM    504  CA  LEU B  50      32.470  31.960  45.380  1.00  0.00           C
ATOM    505  HA  LEU B  50      32.720  33.010  45.530  1.00  0.00           H
ATOM    506  CB  LEU B  50      32.120  31.270  46.710  1.00  0.00           C
ATOM    507  HB1 LEU B  50      31.070  31.400  46.910  1.00  0.00           H
ATOM    508  HB2 LEU B  50      32.230  30.150  46.710  1.00  0.00           H
ATOM    509  CG  LEU B  50      32.860  31.970  47.950  1.00  0.00           C
ATOM    510  HG  LEU B  50      33.390  32.830  47.550  1.00  0.00           H
ATOM    511  CD1 LEU B  50      31.950  32.490  49.100  1.00  0.00           C
ATOM    512 1HD1 LEU B  50      30.890  32.820  48.910  1.00  0.00           H
ATOM    513 2HD1 LEU B  50      31.720  31.640  49.710  1.00  0.00           H
ATOM    514 3HD1 LEU B  50      32.480  33.390  49.640  1.00  0.00           H
ATOM    515  CD2 LEU B  50      33.940  31.010  48.550  1.00  0.00           C
ATOM    516 1HD2 LEU B  50      34.520  31.590  49.300  1.00  0.00           H
ATOM    517 2HD2 LEU B  50      33.420  30.160  49.010  1.00  0.00           H
ATOM    518 3HD2 LEU B  50      34.600  30.570  47.750  1.00  0.00           H
ATOM    519  C   LEU B  50      33.740  31.410  44.730  1.00  0.00           C
ATOM    520  O   LEU B  50      34.810  31.850  45.020  1.00  0.00           O
ATOM    521  N   PHE B  51      33.570  30.440  43.870  1.00  0.00           N
ATOM    522  H   PHE B  51      32.620  30.080  43.650  1.00  0.00           H
ATOM    523  CA  PHE B  51      34.650  29.810  43.130  1.00  0.00           C
ATOM    524  HA  PHE B  51      35.540  30.110  43.490  1.00  0.00           H
ATOM    525  CB  PHE B  51      34.520  28.300  43.270  1.00  0.00           C
ATOM    526  HB1 PHE B  51      33.590  28.060  42.800  1.00  0.00           H
ATOM    527  HB2 PHE B  51      35.360  27.690  42.830  1.00  0.00           H
ATOM    528  CG  PHE B  51      34.520  27.830  44.710  1.00  0.00           C
ATOM    529  CD1 PHE B  51      35.490  28.300  45.680  1.00  0.00           C
ATOM    530  HD1 PHE B  51      36.400  28.800  45.330  1.00  0.00           H
ATOM    531  CD2 PHE B  51      33.420  27.050  45.200  1.00  0.00           C
ATOM    532  HD2 PHE B  51      32.640  26.830  44.460  1.00  0.00           H
ATOM    533  CE1 PHE B  51      35.490  27.840  47.040  1.00  0.00           C
ATOM    534  HE1 PHE B  51      36.300  28.170  47.690  1.00  0.00           H
ATOM    535  CE2 PHE B  51      33.300  26.840  46.590  1.00  0.00           C
ATOM    536  HE2 PHE B  51      32.440  26.170  46.970  1.00  0.00           H
ATOM    537  CZ  PHE B  51      34.410  27.070  47.490  1.00  0.00           C
ATOM    538  HZ  PHE B  51      34.440  26.710  48.520  1.00  0.00           H
ATOM    539  C   PHE B  51      34.610  30.180  41.650  1.00  0.00           C
ATOM    540  O   PHE B  51      35.360  29.600  40.790  1.00  0.00           O
ATOM    541  N   ILE B  52      33.960  31.270  41.330  1.00  0.00           N
ATOM    542  H   ILE B  52      33.620  31.900  42.020  1.00  0.00           H
ATOM    543  CA  ILE B  52      33.750  31.830  40.030  1.00  0.00           C
ATOM    544  HA  ILE B  52      33.410  30.950  39.340  1.00  0.00           H
ATOM    545  CB  ILE B  52      32.550  32.770  40.160  1.00  0.00           C
ATOM    546  HB  ILE B  52      32.340  33.060  39.140  1.00  0.00           H
ATOM    547  CG1 ILE B  52      32.810  34.160  40.850  1.00  0.00           C
ATOM    548 1HG1 ILE B  52      32.780  33.970  41.880  1.00  0.00           H
ATOM    549 2HG1 ILE B  52      33.740  34.560  40.560  1.00  0.00           H
ATOM    550  CG2 ILE B  52      31.360  32.020  40.620  1.00  0.00           C
ATOM    551 1HG2 ILE B  52      30.480  32.720  40.480  1.00  0.00           H
ATOM    552 2HG2 ILE B  52      31.270  31.240  39.910  1.00  0.00           H
ATOM    553 3HG2 ILE B  52      31.400  31.640  41.720  1.00  0.00           H
ATOM    554  CD  ILE B  52      31.670  35.190  40.630  1.00  0.00           C
ATOM    555  HD1 ILE B  52      30.730  34.930  41.200  1.00  0.00           H
ATOM    556  HD2 ILE B  52      32.120  36.140  40.750  1.00  0.00           H
ATOM    557  HD3 ILE B  52      31.340  35.150  39.600  1.00  0.00           H
ATOM    558  C   ILE B  52      35.000  32.500  39.440  1.00  0.00           C
ATOM    559  O   ILE B  52      35.080  32.670  38.190  1.00  0.00           O
ATOM    560  N   ILE B  53      35.980  32.910  40.260  1.00  0.00           N
ATOM    561  H   ILE B  53      35.830  32.820  41.280  1.00  0.00           H
ATOM    562  CA  ILE B  53      37.290  33.410  39.890  1.00  0.00           C
ATOM    563  HA  ILE B  53      37.230  34.070  39.010  1.00  0.00           H
ATOM    564  CB  ILE B  53      37.740  34.260  41.050  1.00  0.00           C
ATOM    565  HB  ILE B  53      38.590  34.790  40.660  1.00  0.00           H
ATOM    566  CG1 ILE B  53      38.180  33.560  42.330  1.00  0.00           C
ATOM    567 1HG1 ILE B  53      37.210  33.100  42.620  1.00  0.00           H
ATOM    568 2HG1 ILE B  53      38.950  32.820  42.130  1.00  0.00           H
ATOM    569  CG2 ILE B  53      36.730  35.420  41.440  1.00  0.00           C
ATOM    570 1HG2 ILE B  53      35.960  35.110  42.080  1.00  0.00           H
ATOM    571 2HG2 ILE B  53      37.340  36.270  41.760  1.00  0.00           H
ATOM    572 3HG2 ILE B  53      36.140  35.780  40.600  1.00  0.00           H
ATOM    573  CD  ILE B  53      38.730  34.470  43.410  1.00  0.00           C
ATOM    574  HD1 ILE B  53      39.580  34.970  43.070  1.00  0.00           H
ATOM    575  HD2 ILE B  53      38.010  35.270  43.730  1.00  0.00           H
ATOM    576  HD3 ILE B  53      38.970  33.750  44.280  1.00  0.00           H
ATOM    577  C   ILE B  53      38.370  32.280  39.600  1.00  0.00           C
ATOM    578  O   ILE B  53      39.470  32.700  39.090  1.00  0.00           O
ATOM    579  N   LEU B  54      38.110  30.980  39.820  1.00  0.00           N
ATOM    580  H   LEU B  54      37.170  30.710  40.060  1.00  0.00           H
ATOM    581  CA  LEU B  54      38.980  29.870  39.340  1.00  0.00           C
ATOM    582  HA  LEU B  54      39.970  30.220  39.390  1.00  0.00           H
ATOM    583  CB  LEU B  54      38.750  28.610  40.140  1.00  0.00           C
ATOM    584  HB1 LEU B  54      37.730  28.300  40.070  1.00  0.00           H
ATOM    585  HB2 LEU B  54      39.210  27.670  39.660  1.00  0.00           H
ATOM    586  CG  LEU B  54      39.270  28.660  41.590  1.00  0.00           C
ATOM    587  HG  LEU B  54      40.300  29.060  41.610  1.00  0.00           H
ATOM    588  CD1 LEU B  54      38.510  29.650  42.600  1.00  0.00           C
ATOM    589 1HD1 LEU B  54      38.510  30.660  42.220  1.00  0.00           H
ATOM    590 2HD1 LEU B  54      37.490  29.400  42.700  1.00  0.00           H
ATOM    591 3HD1 LEU B  54      39.030  29.650  43.630  1.00  0.00           H
ATOM    592  CD2 LEU B  54      39.220  27.280  42.260  1.00  0.00           C
ATOM    593 1HD2 LEU B  54      38.230  27.020  42.440  1.00  0.00           H
ATOM    594 2HD2 LEU B  54      39.830  26.460  41.840  1.00  0.00           H
ATOM    595 3HD2 LEU B  54      39.630  27.440  43.290  1.00  0.00           H
ATOM    596  C   LEU B  54      38.510  29.650  37.870  1.00  0.00           C
ATOM    597  O   LEU B  54      37.270  29.720  37.580  1.00  0.00           O
ATOM    598  N   ARG B  55      39.470  29.190  37.030  1.00  0.00           N
ATOM    599  H   ARG B  55      40.410  28.910  37.330  1.00  0.00           H
ATOM    600  CA  ARG B  55      39.300  28.950  35.600  1.00  0.00           C
ATOM    601  HA  ARG B  55      40.260  28.560  35.170  1.00  0.00           H
ATOM    602  CB  ARG B  55      38.100  27.960  35.190  1.00  0.00           C
ATOM    603  HB1 ARG B  55      37.110  28.410  35.190  1.00  0.00           H
ATOM    604  HB2 ARG B  55      38.250  27.710  34.150  1.00  0.00           H
ATOM    605  CG  ARG B  55      38.070  26.590  35.920  1.00  0.00           C
ATOM    606  HG1 ARG B  55      38.290  26.740  36.960  1.00  0.00           H
ATOM    607  HG2 ARG B  55      37.010  26.310  35.800  1.00  0.00           H
ATOM    608  CD  ARG B  55      38.980  25.490  35.330  1.00  0.00           C
ATOM    609  HD1 ARG B  55      38.580  25.050  34.440  1.00  0.00           H
ATOM    610  HD2 ARG B  55      39.970  25.960  35.070  1.00  0.00           H
ATOM    611  NE  ARG B  55      39.220  24.500  36.340  1.00  0.00           N
ATOM    612  HE  ARG B  55      38.500  24.460  37.150  1.00  0.00           H
ATOM    613  CZ  ARG B  55      40.250  23.640  36.270  1.00  0.00           C
ATOM    614  NH1 ARG B  55      41.020  23.560  35.200  1.00  0.00           N
ATOM    615 1HH1 ARG B  55      40.940  24.240  34.410  1.00  0.00           H
ATOM    616 2HH1 ARG B  55      41.880  22.920  35.050  1.00  0.00           H
ATOM    617  NH2 ARG B  55      40.560  22.830  37.280  1.00  0.00           N
ATOM    618 1HH2 ARG B  55      40.180  22.860  38.240  1.00  0.00           H
ATOM    619 2HH2 ARG B  55      41.520  22.440  37.360  1.00  0.00           H
ATOM    620  C   ARG B  55      39.230  30.250  34.750  1.00  0.00           C
ATOM    621  O   ARG B  55      39.530  30.160  33.520  1.00  0.00           O
ATOM    622  N   ARG B  56      38.870  31.440  35.290  1.00  0.00           N
ATOM    623  H   ARG B  56      38.510  31.470  36.260  1.00  0.00           H
ATOM    624  CA  ARG B  56      38.950  32.800  34.690  1.00  0.00           C
ATOM    625  HA  ARG B  56      39.920  32.890  34.190  1.00  0.00           H
ATOM    626  CB  ARG B  56      37.970  32.930  33.470  1.00  0.00           C
ATOM    627  HB1 ARG B  56      38.330  32.270  32.680  1.00  0.00           H
ATOM    628  HB2 ARG B  56      36.990  32.400  33.650  1.00  0.00           H
ATOM    629  CG  ARG B  56      37.830  34.350  32.910  1.00  0.00           C
ATOM    630  HG1 ARG B  56      37.510  35.070  33.620  1.00  0.00           H
ATOM    631  HG2 ARG B  56      38.880  34.650  32.630  1.00  0.00           H
ATOM    632  CD  ARG B  56      36.810  34.470  31.790  1.00  0.00           C
ATOM    633  HD1 ARG B  56      37.040  33.550  31.190  1.00  0.00           H
ATOM    634  HD2 ARG B  56      35.810  34.510  32.170  1.00  0.00           H
ATOM    635  NE  ARG B  56      36.960  35.680  30.990  1.00  0.00           N
ATOM    636  HE  ARG B  56      37.740  36.350  31.290  1.00  0.00           H
ATOM    637  CZ  ARG B  56      36.280  36.000  29.910  1.00  0.00           C
ATOM    638  NH1 ARG B  56      35.280  35.280  29.560  1.00  0.00           N
ATOM    639 1HH1 ARG B  56      35.110  34.330  29.950  1.00  0.00           H
ATOM    640 2HH1 ARG B  56      34.740  35.440  28.690  1.00  0.00           H
ATOM    641  NH2 ARG B  56      36.580  37.100  29.210  1.00  0.00           N
ATOM    642 1HH2 ARG B  56      37.470  37.500  29.250  1.00  0.00           H
ATOM    643 2HH2 ARG B  56      35.950  37.540  28.620  1.00  0.00           H
ATOM    644  C   ARG B  56      38.750  33.870  35.880  1.00  0.00           C
ATOM    645  O   ARG B  56      37.850  33.630  36.720  1.00  0.00           O
ATOM    646  N   ARG B  57      39.540  34.930  35.930  1.00  0.00           N
ATOM    647  H   ARG B  57      40.340  34.890  35.350  1.00  0.00           H
ATOM    648  CA  ARG B  57      39.740  35.680  37.170  1.00  0.00           C
ATOM    649  HA  ARG B  57      40.090  35.140  38.010  1.00  0.00           H
ATOM    650  CB  ARG B  57      40.890  36.670  37.020  1.00  0.00           C
ATOM    651  HB1 ARG B  57      40.970  36.990  36.000  1.00  0.00           H
ATOM    652  HB2 ARG B  57      40.870  37.590  37.680  1.00  0.00           H
ATOM    653  CG  ARG B  57      42.220  35.990  37.410  1.00  0.00           C
ATOM    654  HG1 ARG B  57      42.410  36.030  38.460  1.00  0.00           H
ATOM    655  HG2 ARG B  57      42.160  35.000  37.080  1.00  0.00           H
ATOM    656  CD  ARG B  57      43.410  36.630  36.730  1.00  0.00           C
ATOM    657  HD1 ARG B  57      43.150  36.830  35.680  1.00  0.00           H
ATOM    658  HD2 ARG B  57      43.600  37.600  37.130  1.00  0.00           H
ATOM    659  NE  ARG B  57      44.570  35.720  36.680  1.00  0.00           N
ATOM    660  HE  ARG B  57      44.590  35.020  35.920  1.00  0.00           H
ATOM    661  CZ  ARG B  57      45.560  35.460  37.570  1.00  0.00           C
ATOM    662  NH1 ARG B  57      45.600  36.130  38.720  1.00  0.00           N
ATOM    663 1HH1 ARG B  57      44.820  36.790  38.940  1.00  0.00           H
ATOM    664 2HH1 ARG B  57      46.490  36.230  39.280  1.00  0.00           H
ATOM    665  NH2 ARG B  57      46.300  34.390  37.460  1.00  0.00           N
ATOM    666 1HH2 ARG B  57      46.180  33.710  36.790  1.00  0.00           H
ATOM    667 2HH2 ARG B  57      46.980  34.140  38.250  1.00  0.00           H
ATOM    668  C   ARG B  57      38.510  36.520  37.690  1.00  0.00           C
ATOM    669  O   ARG B  57      38.470  36.860  38.940  1.00  0.00           O
ATOM    670  N   ALA B  58      37.520  36.840  36.810  1.00  0.00           N
ATOM    671  H   ALA B  58      37.480  36.280  36.010  1.00  0.00           H
ATOM    672  CA  ALA B  58      36.320  37.610  37.170  1.00  0.00           C
ATOM    673  HA  ALA B  58      36.110  37.340  38.180  1.00  0.00           H
ATOM    674  CB  ALA B  58      36.600  39.130  37.080  1.00  0.00           C
ATOM    675  HB1 ALA B  58      35.830  39.700  37.630  1.00  0.00           H
ATOM    676  HB2 ALA B  58      37.590  39.420  37.340  1.00  0.00           H
ATOM    677  HB3 ALA B  58      36.430  39.520  36.020  1.00  0.00           H
ATOM    678  C   ALA B  58      35.160  37.180  36.300  1.00  0.00           C
ATOM    679  O   ALA B  58      35.240  36.300  35.390  1.00  0.00           O
ATOM    680  N   ARG B  59      34.090  37.860  36.530  1.00  0.00           N
ATOM    681  H   ARG B  59      34.040  38.530  37.270  1.00  0.00           H
ATOM    682  CA  ARG B  59      32.890  37.980  35.720  1.00  0.00           C
ATOM    683  HA  ARG B  59      33.160  37.940  34.650  1.00  0.00           H
ATOM    684  CB  ARG B  59      31.860  36.880  36.010  1.00  0.00           C
ATOM    685  HB1 ARG B  59      31.680  37.030  37.080  1.00  0.00           H
ATOM    686  HB2 ARG B  59      30.970  37.200  35.520  1.00  0.00           H
ATOM    687  CG  ARG B  59      32.260  35.420  35.680  1.00  0.00           C
ATOM    688  HG1 ARG B  59      32.560  35.300  34.630  1.00  0.00           H
ATOM    689  HG2 ARG B  59      33.120  35.170  36.370  1.00  0.00           H
ATOM    690  CD  ARG B  59      31.100  34.420  36.060  1.00  0.00           C
ATOM    691  HD1 ARG B  59      30.930  34.500  37.150  1.00  0.00           H
ATOM    692  HD2 ARG B  59      30.110  34.740  35.560  1.00  0.00           H
ATOM    693  NE  ARG B  59      31.290  33.000  35.570  1.00  0.00           N
ATOM    694  HE  ARG B  59      32.000  32.850  34.800  1.00  0.00           H
ATOM    695  CZ  ARG B  59      30.610  31.950  35.890  1.00  0.00           C
ATOM    696  NH1 ARG B  59      29.530  32.050  36.780  1.00  0.00           N
ATOM    697 1HH1 ARG B  59      29.250  32.880  37.380  1.00  0.00           H
ATOM    698 2HH1 ARG B  59      28.890  31.280  36.960  1.00  0.00           H
ATOM    699  NH2 ARG B  59      30.930  30.810  35.280  1.00  0.00           N
ATOM    700 1HH2 ARG B  59      30.370  29.970  35.270  1.00  0.00           H
ATOM    701 2HH2 ARG B  59      31.760  30.670  34.680  1.00  0.00           H
ATOM    702  C   ARG B  59      32.360  39.420  35.880  1.00  0.00           C
ATOM    703  O   ARG B  59      32.840  40.090  36.790  1.00  0.00           O
ATOM    704  N   SER B  60      31.540  39.890  34.940  1.00  0.00           N
ATOM    705  H   SER B  60      31.420  39.220  34.160  1.00  0.00           H
ATOM    706  CA  SER B  60      31.240  41.300  34.730  1.00  0.00           C
ATOM    707  HA  SER B  60      32.130  41.940  34.890  1.00  0.00           H
ATOM    708  CB  SER B  60      30.910  41.380  33.200  1.00  0.00           C
ATOM    709  HB1 SER B  60      31.800  40.960  32.690  1.00  0.00           H
ATOM    710  HB2 SER B  60      30.020  40.890  32.800  1.00  0.00           H
ATOM    711  OG  SER B  60      30.940  42.760  32.780  1.00  0.00           O
ATOM    712  HG  SER B  60      31.840  43.040  32.880  1.00  0.00           H
ATOM    713  C   SER B  60      30.130  41.800  35.630  1.00  0.00           C
ATOM    714  O   SER B  60      29.670  41.020  36.510  1.00  0.00           O
ATOM    715  N   ARG B  61      29.670  43.060  35.530  1.00  0.00           N
ATOM    716  H   ARG B  61      30.020  43.780  34.930  1.00  0.00           H
ATOM    717  CA  ARG B  61      28.560  43.670  36.240  1.00  0.00           C
ATOM    718  HA  ARG B  61      28.680  44.760  36.140  1.00  0.00           H
ATOM    719  CB  ARG B  61      27.230  43.210  35.610  1.00  0.00           C
ATOM    720  HB1 ARG B  61      27.030  42.160  35.650  1.00  0.00           H
ATOM    721  HB2 ARG B  61      26.350  43.770  36.060  1.00  0.00           H
ATOM    722  CG  ARG B  61      27.180  43.370  34.130  1.00  0.00           C
ATOM    723  HG1 ARG B  61      27.640  44.300  33.840  1.00  0.00           H
ATOM    724  HG2 ARG B  61      27.890  42.650  33.610  1.00  0.00           H
ATOM    725  CD  ARG B  61      25.790  43.450  33.550  1.00  0.00           C
ATOM    726  HD1 ARG B  61      25.660  42.380  33.140  1.00  0.00           H
ATOM    727  HD2 ARG B  61      25.030  43.760  34.240  1.00  0.00           H
ATOM    728  NE  ARG B  61      25.780  44.320  32.380  1.00  0.00           N
ATOM    729  HE  ARG B  61      26.090  43.910  31.520  1.00  0.00           H
ATOM    730  CZ  ARG B  61      25.250  45.600  32.400  1.00  0.00           C
ATOM    731  NH1 ARG B  61      24.620  46.090  33.480  1.00  0.00           N
ATOM    732 1HH1 ARG B  61      24.520  45.440  34.310  1.00  0.00           H
ATOM    733 2HH1 ARG B  61      24.280  47.040  33.610  1.00  0.00           H
ATOM    734  NH2 ARG B  61      25.320  46.330  31.240  1.00  0.00           N
ATOM    735 1HH2 ARG B  61      25.860  45.960  30.430  1.00  0.00           H
ATOM    736 2HH2 ARG B  61      24.980  47.270  31.120  1.00  0.00           H
ATOM    737  C   ARG B  61      28.580  43.340  37.780  1.00  0.00           C
ATOM    738  O   ARG B  61      29.620  43.440  38.380  1.00  0.00           O
ATOM    739  N   VAL B  62      27.390  43.100  38.390  1.00  0.00           N
ATOM    740  H   VAL B  62      26.510  43.080  37.840  1.00  0.00           H
ATOM    741  CA  VAL B  62      27.160  42.780  39.820  1.00  0.00           C
ATOM    742  HA  VAL B  62      27.350  43.700  40.350  1.00  0.00           H
ATOM    743  CB  VAL B  62      25.630  42.490  40.170  1.00  0.00           C
ATOM    744  HB  VAL B  62      25.560  41.440  40.020  1.00  0.00           H
ATOM    745  CG1 VAL B  62      25.210  42.550  41.680  1.00  0.00           C
ATOM    746 1HG1 VAL B  62      25.310  43.580  42.050  1.00  0.00           H
ATOM    747 2HG1 VAL B  62      24.150  42.290  41.780  1.00  0.00           H
ATOM    748 3HG1 VAL B  62      25.850  41.800  42.230  1.00  0.00           H
ATOM    749  CG2 VAL B  62      24.670  43.300  39.180  1.00  0.00           C
ATOM    750 1HG2 VAL B  62      23.720  43.580  39.570  1.00  0.00           H
ATOM    751 2HG2 VAL B  62      25.140  44.230  38.940  1.00  0.00           H
ATOM    752 3HG2 VAL B  62      24.560  42.810  38.310  1.00  0.00           H
ATOM    753  C   VAL B  62      28.150  41.730  40.460  1.00  0.00           C
ATOM    754  O   VAL B  62      28.320  41.700  41.690  1.00  0.00           O
ATOM    755  N   ASN B  63      28.810  40.870  39.730  1.00  0.00           N
ATOM    756  H   ASN B  63      28.850  41.110  38.750  1.00  0.00           H
ATOM    757  CA  ASN B  63      29.670  39.770  40.230  1.00  0.00           C
ATOM    758  HA  ASN B  63      29.120  39.100  40.970  1.00  0.00           H
ATOM    759  CB  ASN B  63      30.140  38.840  39.050  1.00  0.00           C
ATOM    760  HB1 ASN B  63      30.780  39.370  38.350  1.00  0.00           H
ATOM    761  HB2 ASN B  63      30.860  38.190  39.450  1.00  0.00           H
ATOM    762  CG  ASN B  63      29.050  38.010  38.470  1.00  0.00           C
ATOM    763  OD1 ASN B  63      28.890  36.860  38.860  1.00  0.00           O
ATOM    764  ND2 ASN B  63      28.380  38.650  37.440  1.00  0.00           N
ATOM    765 1HD2 ASN B  63      28.850  39.470  37.030  1.00  0.00           H
ATOM    766 2HD2 ASN B  63      27.540  38.270  37.030  1.00  0.00           H
ATOM    767  C   ASN B  63      30.870  40.160  41.160  1.00  0.00           C
ATOM    768  O   ASN B  63      31.350  39.390  42.040  1.00  0.00           O
ATOM    769  N   HIS B  64      31.170  41.440  41.130  1.00  0.00           N
ATOM    770  H   HIS B  64      30.600  42.060  40.560  1.00  0.00           H
ATOM    771  CA  HIS B  64      32.020  42.140  42.060  1.00  0.00           C
ATOM    772  HA  HIS B  64      33.050  41.670  42.110  1.00  0.00           H
ATOM    773  CB  HIS B  64      32.200  43.510  41.470  1.00  0.00           C
ATOM    774  HB1 HIS B  64      31.240  43.970  41.510  1.00  0.00           H
ATOM    775  HB2 HIS B  64      32.700  44.100  42.120  1.00  0.00           H
ATOM    776  CG  HIS B  64      32.810  43.590  40.070  1.00  0.00           C
ATOM    777  ND1 HIS B  64      33.930  42.890  39.640  1.00  0.00           N
ATOM    778  HD1 HIS B  64      34.460  42.210  40.210  1.00  0.00           H
ATOM    779  CD2 HIS B  64      32.340  44.250  38.980  1.00  0.00           C
ATOM    780  HD2 HIS B  64      31.470  44.890  39.050  1.00  0.00           H
ATOM    781  CE1 HIS B  64      34.120  43.130  38.340  1.00  0.00           C
ATOM    782  HE1 HIS B  64      34.780  42.600  37.680  1.00  0.00           H
ATOM    783  NE2 HIS B  64      33.180  43.960  37.870  1.00  0.00           N
ATOM    784  C   HIS B  64      31.520  42.370  43.490  1.00  0.00           C
ATOM    785  O   HIS B  64      32.350  42.770  44.340  1.00  0.00           O
ATOM    786  N   MET B  65      30.260  42.130  43.720  1.00  0.00           N
ATOM    787  H   MET B  65      29.630  41.880  42.960  1.00  0.00           H
ATOM    788  CA  MET B  65      29.600  42.210  45.050  1.00  0.00           C
ATOM    789  HA  MET B  65      30.130  42.830  45.770  1.00  0.00           H
ATOM    790  CB  MET B  65      28.160  42.720  44.820  1.00  0.00           C
ATOM    791  HB1 MET B  65      28.220  43.510  44.140  1.00  0.00           H
ATOM    792  HB2 MET B  65      27.490  41.920  44.460  1.00  0.00           H
ATOM    793  CG  MET B  65      27.530  43.140  46.140  1.00  0.00           C
ATOM    794  HG1 MET B  65      27.180  42.330  46.750  1.00  0.00           H
ATOM    795  HG2 MET B  65      28.220  43.770  46.770  1.00  0.00           H
ATOM    796  SD  MET B  65      25.990  44.030  45.860  1.00  0.00           S
ATOM    797  CE  MET B  65      24.920  42.640  45.430  1.00  0.00           C
ATOM    798  HE1 MET B  65      24.950  41.890  46.210  1.00  0.00           H
ATOM    799  HE2 MET B  65      23.880  43.050  45.380  1.00  0.00           H
ATOM    800  HE3 MET B  65      25.100  42.080  44.490  1.00  0.00           H
ATOM    801  C   MET B  65      29.480  40.860  45.790  1.00  0.00           C
ATOM    802  O   MET B  65      29.460  40.770  47.040  1.00  0.00           O
ATOM    803  N   LEU B  66      29.410  39.780  45.070  1.00  0.00           N
ATOM    804  H   LEU B  66      29.770  39.900  44.130  1.00  0.00           H
ATOM    805  CA  LEU B  66      28.720  38.510  45.550  1.00  0.00           C
ATOM    806  HA  LEU B  66      27.800  38.840  46.050  1.00  0.00           H
ATOM    807  CB  LEU B  66      28.190  37.790  44.390  1.00  0.00           C
ATOM    808  HB1 LEU B  66      29.030  37.530  43.690  1.00  0.00           H
ATOM    809  HB2 LEU B  66      27.770  36.910  44.860  1.00  0.00           H
ATOM    810  CG  LEU B  66      27.190  38.490  43.360  1.00  0.00           C
ATOM    811  HG  LEU B  66      27.770  39.290  42.880  1.00  0.00           H
ATOM    812  CD1 LEU B  66      26.730  37.520  42.290  1.00  0.00           C
ATOM    813 1HD1 LEU B  66      27.580  36.890  41.900  1.00  0.00           H
ATOM    814 2HD1 LEU B  66      25.950  36.860  42.650  1.00  0.00           H
ATOM    815 3HD1 LEU B  66      26.450  38.140  41.490  1.00  0.00           H
ATOM    816  CD2 LEU B  66      25.970  39.020  44.180  1.00  0.00           C
ATOM    817 1HD2 LEU B  66      25.210  38.290  44.420  1.00  0.00           H
ATOM    818 2HD2 LEU B  66      26.190  39.540  45.110  1.00  0.00           H
ATOM    819 3HD2 LEU B  66      25.410  39.680  43.490  1.00  0.00           H
ATOM    820  C   LEU B  66      29.570  37.650  46.510  1.00  0.00           C
ATOM    821  O   LEU B  66      28.970  37.050  47.430  1.00  0.00           O
ATOM    822  N   MET B  67      30.890  37.550  46.320  1.00  0.00           N
ATOM    823  H   MET B  67      31.320  38.070  45.520  1.00  0.00           H
ATOM    824  CA  MET B  67      31.850  36.710  47.130  1.00  0.00           C
ATOM    825  HA  MET B  67      31.290  35.860  47.550  1.00  0.00           H
ATOM    826  CB  MET B  67      33.010  36.210  46.270  1.00  0.00           C
ATOM    827  HB1 MET B  67      32.610  35.600  45.500  1.00  0.00           H
ATOM    828  HB2 MET B  67      33.480  37.060  45.840  1.00  0.00           H
ATOM    829  CG  MET B  67      34.210  35.650  47.120  1.00  0.00           C
ATOM    830  HG1 MET B  67      34.670  36.470  47.640  1.00  0.00           H
ATOM    831  HG2 MET B  67      33.840  34.860  47.730  1.00  0.00           H
ATOM    832  SD  MET B  67      35.480  34.950  45.990  1.00  0.00           S
ATOM    833  CE  MET B  67      36.570  34.070  47.180  1.00  0.00           C
ATOM    834  HE1 MET B  67      37.260  33.490  46.640  1.00  0.00           H
ATOM    835  HE2 MET B  67      37.110  34.760  47.770  1.00  0.00           H
ATOM    836  HE3 MET B  67      35.970  33.500  47.890  1.00  0.00           H
ATOM    837  C   MET B  67      32.300  37.660  48.300  1.00  0.00           C
ATOM    838  O   MET B  67      32.720  37.200  49.370  1.00  0.00           O
ATOM    839  N   HIS B  68      32.100  39.010  48.230  1.00  0.00           N
ATOM    840  H   HIS B  68      31.820  39.410  47.380  1.00  0.00           H
ATOM    841  CA  HIS B  68      32.420  39.950  49.270  1.00  0.00           C
ATOM    842  HA  HIS B  68      33.280  39.500  49.830  1.00  0.00           H
ATOM    843  CB  HIS B  68      32.680  41.340  48.560  1.00  0.00           C
ATOM    844  HB1 HIS B  68      33.530  41.300  47.920  1.00  0.00           H
ATOM    845  HB2 HIS B  68      31.800  41.650  47.990  1.00  0.00           H
ATOM    846  CG  HIS B  68      32.950  42.540  49.440  1.00  0.00           C
ATOM    847  ND1 HIS B  68      33.150  43.770  48.830  1.00  0.00           N
ATOM    848  CD2 HIS B  68      32.980  42.670  50.810  1.00  0.00           C
ATOM    849  HD2 HIS B  68      32.860  41.970  51.640  1.00  0.00           H
ATOM    850  CE1 HIS B  68      33.150  44.650  49.820  1.00  0.00           C
ATOM    851  HE1 HIS B  68      33.310  45.690  49.680  1.00  0.00           H
ATOM    852  NE2 HIS B  68      32.960  43.990  51.000  1.00  0.00           N
ATOM    853  HE2 HIS B  68      32.870  44.400  51.920  1.00  0.00           H
ATOM    854  C   HIS B  68      31.180  39.920  50.230  1.00  0.00           C
ATOM    855  O   HIS B  68      31.360  39.910  51.460  1.00  0.00           O
ATOM    856  N   LEU B  69      29.970  40.010  49.670  1.00  0.00           N
ATOM    857  H   LEU B  69      29.940  40.190  48.630  1.00  0.00           H
ATOM    858  CA  LEU B  69      28.700  40.010  50.420  1.00  0.00           C
ATOM    859  HA  LEU B  69      28.690  40.930  51.050  1.00  0.00           H
ATOM    860  CB  LEU B  69      27.550  40.130  49.410  1.00  0.00           C
ATOM    861  HB1 LEU B  69      27.590  41.100  48.880  1.00  0.00           H
ATOM    862  HB2 LEU B  69      27.790  39.490  48.550  1.00  0.00           H
ATOM    863  CG  LEU B  69      26.080  39.810  49.830  1.00  0.00           C
ATOM    864  HG  LEU B  69      26.090  38.820  50.320  1.00  0.00           H
ATOM    865  CD1 LEU B  69      25.400  40.640  50.920  1.00  0.00           C
ATOM    866 1HD1 LEU B  69      24.540  40.120  51.360  1.00  0.00           H
ATOM    867 2HD1 LEU B  69      26.110  40.970  51.700  1.00  0.00           H
ATOM    868 3HD1 LEU B  69      25.030  41.600  50.470  1.00  0.00           H
ATOM    869  CD2 LEU B  69      25.060  39.650  48.660  1.00  0.00           C
ATOM    870 1HD2 LEU B  69      25.410  38.850  47.900  1.00  0.00           H
ATOM    871 2HD2 LEU B  69      24.060  39.150  49.000  1.00  0.00           H
ATOM    872 3HD2 LEU B  69      24.860  40.520  48.020  1.00  0.00           H
ATOM    873  C   LEU B  69      28.640  38.810  51.380  1.00  0.00           C
ATOM    874  O   LEU B  69      28.180  38.960  52.530  1.00  0.00           O
ATOM    875  N   ALA B  70      29.200  37.640  50.910  1.00  0.00           N
ATOM    876  H   ALA B  70      29.230  37.620  49.930  1.00  0.00           H
ATOM    877  CA  ALA B  70      29.310  36.430  51.670  1.00  0.00           C
ATOM    878  HA  ALA B  70      28.250  36.040  51.740  1.00  0.00           H
ATOM    879  CB  ALA B  70      30.010  35.360  50.730  1.00  0.00           C
ATOM    880  HB1 ALA B  70      31.020  35.630  50.600  1.00  0.00           H
ATOM    881  HB2 ALA B  70      30.060  34.370  51.150  1.00  0.00           H
ATOM    882  HB3 ALA B  70      29.550  35.300  49.760  1.00  0.00           H
ATOM    883  C   ALA B  70      30.090  36.460  53.010  1.00  0.00           C
ATOM    884  O   ALA B  70      29.940  35.500  53.820  1.00  0.00           O
ATOM    885  N   ILE B  71      30.870  37.530  53.240  1.00  0.00           N
ATOM    886  H   ILE B  71      30.970  38.130  52.480  1.00  0.00           H
ATOM    887  CA  ILE B  71      31.630  37.790  54.450  1.00  0.00           C
ATOM    888  HA  ILE B  71      32.060  36.890  54.890  1.00  0.00           H
ATOM    889  CB  ILE B  71      32.810  38.800  54.220  1.00  0.00           C
ATOM    890  HB  ILE B  71      32.290  39.760  53.880  1.00  0.00           H
ATOM    891  CG1 ILE B  71      33.740  38.290  53.100  1.00  0.00           C
ATOM    892 1HG1 ILE B  71      34.260  37.310  53.400  1.00  0.00           H
ATOM    893 2HG1 ILE B  71      33.240  37.950  52.210  1.00  0.00           H
ATOM    894  CG2 ILE B  71      33.630  39.090  55.500  1.00  0.00           C
ATOM    895 1HG2 ILE B  71      34.330  39.950  55.390  1.00  0.00           H
ATOM    896 2HG2 ILE B  71      33.040  39.490  56.320  1.00  0.00           H
ATOM    897 3HG2 ILE B  71      34.110  38.250  55.820  1.00  0.00           H
ATOM    898  CD  ILE B  71      34.840  39.280  52.670  1.00  0.00           C
ATOM    899  HD1 ILE B  71      35.360  39.640  53.480  1.00  0.00           H
ATOM    900  HD2 ILE B  71      35.530  38.720  52.030  1.00  0.00           H
ATOM    901  HD3 ILE B  71      34.480  40.090  52.090  1.00  0.00           H
ATOM    902  C   ILE B  71      30.640  38.160  55.550  1.00  0.00           C
ATOM    903  O   ILE B  71      30.990  38.030  56.720  1.00  0.00           O
ATOM    904  N   ALA B  72      29.380  38.600  55.260  1.00  0.00           N
ATOM    905  H   ALA B  72      29.140  38.790  54.290  1.00  0.00           H
ATOM    906  CA  ALA B  72      28.360  38.790  56.240  1.00  0.00           C
ATOM    907  HA  ALA B  72      28.690  38.580  57.230  1.00  0.00           H
ATOM    908  CB  ALA B  72      27.970  40.310  56.090  1.00  0.00           C
ATOM    909  HB1 ALA B  72      27.530  40.570  55.080  1.00  0.00           H
ATOM    910  HB2 ALA B  72      27.300  40.520  56.960  1.00  0.00           H
ATOM    911  HB3 ALA B  72      28.800  40.990  56.290  1.00  0.00           H
ATOM    912  C   ALA B  72      27.150  37.850  56.030  1.00  0.00           C
ATOM    913  O   ALA B  72      26.760  37.050  56.930  1.00  0.00           O
ATOM    914  N   ASP B  73      26.430  38.060  54.930  1.00  0.00           N
ATOM    915  H   ASP B  73      26.800  38.680  54.250  1.00  0.00           H
ATOM    916  CA  ASP B  73      25.040  37.570  54.720  1.00  0.00           C
ATOM    917  HA  ASP B  73      24.530  37.710  55.690  1.00  0.00           H
ATOM    918  CB  ASP B  73      24.420  38.530  53.630  1.00  0.00           C
ATOM    919  HB1 ASP B  73      24.700  39.580  53.840  1.00  0.00           H
ATOM    920  HB2 ASP B  73      24.840  38.190  52.680  1.00  0.00           H
ATOM    921  CG  ASP B  73      22.900  38.440  53.580  1.00  0.00           C
ATOM    922  OD1 ASP B  73      22.280  38.170  54.620  1.00  0.00           O
ATOM    923  OD2 ASP B  73      22.460  38.640  52.400  1.00  0.00           O
ATOM    924  C   ASP B  73      25.020  36.030  54.340  1.00  0.00           C
ATOM    925  O   ASP B  73      24.370  35.610  53.350  1.00  0.00           O
ATOM    926  N   LEU B  74      25.880  35.280  55.120  1.00  0.00           N
ATOM    927  H   LEU B  74      26.360  35.820  55.850  1.00  0.00           H
ATOM    928  CA  LEU B  74      26.220  33.850  55.090  1.00  0.00           C
ATOM    929  HA  LEU B  74      25.300  33.270  54.860  1.00  0.00           H
ATOM    930  CB  LEU B  74      27.220  33.460  53.960  1.00  0.00           C
ATOM    931  HB1 LEU B  74      26.710  33.580  53.030  1.00  0.00           H
ATOM    932  HB2 LEU B  74      28.130  34.070  53.980  1.00  0.00           H
ATOM    933  CG  LEU B  74      27.720  32.040  53.950  1.00  0.00           C
ATOM    934  HG  LEU B  74      28.170  31.690  54.900  1.00  0.00           H
ATOM    935  CD1 LEU B  74      26.620  30.980  53.860  1.00  0.00           C
ATOM    936 1HD1 LEU B  74      26.970  29.950  53.790  1.00  0.00           H
ATOM    937 2HD1 LEU B  74      26.070  31.070  54.760  1.00  0.00           H
ATOM    938 3HD1 LEU B  74      25.910  31.250  53.040  1.00  0.00           H
ATOM    939  CD2 LEU B  74      28.820  31.880  52.900  1.00  0.00           C
ATOM    940 1HD2 LEU B  74      29.740  32.250  53.210  1.00  0.00           H
ATOM    941 2HD2 LEU B  74      28.950  30.850  52.630  1.00  0.00           H
ATOM    942 3HD2 LEU B  74      28.560  32.360  52.020  1.00  0.00           H
ATOM    943  C   LEU B  74      26.760  33.510  56.440  1.00  0.00           C
ATOM    944  O   LEU B  74      26.160  32.720  57.230  1.00  0.00           O
ATOM    945  N   LEU B  75      27.880  34.140  56.850  1.00  0.00           N
ATOM    946  H   LEU B  75      28.270  34.700  56.090  1.00  0.00           H
ATOM    947  CA  LEU B  75      28.690  33.930  58.010  1.00  0.00           C
ATOM    948  HA  LEU B  75      28.960  32.850  58.000  1.00  0.00           H
ATOM    949  CB  LEU B  75      30.020  34.640  57.890  1.00  0.00           C
ATOM    950  HB1 LEU B  75      30.470  34.110  57.040  1.00  0.00           H
ATOM    951  HB2 LEU B  75      29.820  35.720  57.610  1.00  0.00           H
ATOM    952  CG  LEU B  75      31.060  34.470  58.950  1.00  0.00           C
ATOM    953  HG  LEU B  75      30.700  34.770  59.930  1.00  0.00           H
ATOM    954  CD1 LEU B  75      31.560  33.020  59.200  1.00  0.00           C
ATOM    955 1HD1 LEU B  75      32.200  32.720  58.360  1.00  0.00           H
ATOM    956 2HD1 LEU B  75      32.210  32.930  60.070  1.00  0.00           H
ATOM    957 3HD1 LEU B  75      30.760  32.280  59.210  1.00  0.00           H
ATOM    958  CD2 LEU B  75      32.280  35.430  58.770  1.00  0.00           C
ATOM    959 1HD2 LEU B  75      33.090  35.330  59.470  1.00  0.00           H
ATOM    960 2HD2 LEU B  75      32.750  35.100  57.830  1.00  0.00           H
ATOM    961 3HD2 LEU B  75      32.200  36.470  58.630  1.00  0.00           H
ATOM    962  C   LEU B  75      27.940  34.100  59.300  1.00  0.00           C
ATOM    963  O   LEU B  75      28.310  33.630  60.420  1.00  0.00           O
ATOM    964  N   VAL B  76      26.890  34.890  59.180  1.00  0.00           N
ATOM    965  H   VAL B  76      26.910  35.440  58.350  1.00  0.00           H
ATOM    966  CA  VAL B  76      25.980  35.220  60.260  1.00  0.00           C
ATOM    967  HA  VAL B  76      26.600  35.550  61.120  1.00  0.00           H
ATOM    968  CB  VAL B  76      25.050  36.440  59.810  1.00  0.00           C
ATOM    969  HB  VAL B  76      25.730  37.280  59.490  1.00  0.00           H
ATOM    970  CG1 VAL B  76      24.080  36.070  58.660  1.00  0.00           C
ATOM    971 1HG1 VAL B  76      23.620  37.010  58.240  1.00  0.00           H
ATOM    972 2HG1 VAL B  76      24.520  35.850  57.690  1.00  0.00           H
ATOM    973 3HG1 VAL B  76      23.220  35.460  58.880  1.00  0.00           H
ATOM    974  CG2 VAL B  76      24.310  37.060  61.030  1.00  0.00           C
ATOM    975 1HG2 VAL B  76      23.590  36.410  61.500  1.00  0.00           H
ATOM    976 2HG2 VAL B  76      25.030  37.450  61.740  1.00  0.00           H
ATOM    977 3HG2 VAL B  76      23.760  37.870  60.570  1.00  0.00           H
ATOM    978  C   VAL B  76      25.170  33.990  60.700  1.00  0.00           C
ATOM    979  O   VAL B  76      24.770  33.970  61.910  1.00  0.00           O
ATOM    980  N   THR B  77      25.050  32.950  59.910  1.00  0.00           N
ATOM    981  H   THR B  77      25.400  33.080  58.910  1.00  0.00           H
ATOM    982  CA  THR B  77      24.250  31.750  60.250  1.00  0.00           C
ATOM    983  HA  THR B  77      23.370  32.040  60.750  1.00  0.00           H
ATOM    984  CB  THR B  77      23.850  31.030  58.930  1.00  0.00           C
ATOM    985  HB  THR B  77      23.150  30.270  59.320  1.00  0.00           H
ATOM    986  OG1 THR B  77      25.030  30.480  58.370  1.00  0.00           O
ATOM    987  HG1 THR B  77      25.510  31.240  58.020  1.00  0.00           H
ATOM    988  CG2 THR B  77      23.260  31.930  57.870  1.00  0.00           C
ATOM    989 1HG2 THR B  77      23.720  32.940  57.810  1.00  0.00           H
ATOM    990 2HG2 THR B  77      23.250  31.500  56.870  1.00  0.00           H
ATOM    991 3HG2 THR B  77      22.240  32.170  58.050  1.00  0.00           H
ATOM    992  C   THR B  77      25.150  30.790  61.140  1.00  0.00           C
ATOM    993  O   THR B  77      24.570  30.240  62.140  1.00  0.00           O
ATOM    994  N   PHE B  78      26.420  30.560  60.830  1.00  0.00           N
ATOM    995  H   PHE B  78      26.630  30.970  59.940  1.00  0.00           H
ATOM    996  CA  PHE B  78      27.280  29.570  61.400  1.00  0.00           C
ATOM    997  HA  PHE B  78      26.920  28.560  61.560  1.00  0.00           H
ATOM    998  CB  PHE B  78      28.440  29.420  60.410  1.00  0.00           C
ATOM    999  HB1 PHE B  78      28.940  30.380  60.170  1.00  0.00           H
ATOM   1000  HB2 PHE B  78      29.260  28.830  60.940  1.00  0.00           H
ATOM   1001  CG  PHE B  78      28.250  28.650  59.150  1.00  0.00           C
ATOM   1002  CD1 PHE B  78      27.740  27.360  59.110  1.00  0.00           C
ATOM   1003  HD1 PHE B  78      27.510  26.850  60.060  1.00  0.00           H
ATOM   1004  CD2 PHE B  78      28.540  29.310  57.930  1.00  0.00           C
ATOM   1005  HD2 PHE B  78      28.860  30.390  57.900  1.00  0.00           H
ATOM   1006  CE1 PHE B  78      27.610  26.650  57.920  1.00  0.00           C
ATOM   1007  HE1 PHE B  78      27.340  25.600  57.910  1.00  0.00           H
ATOM   1008  CE2 PHE B  78      28.380  28.640  56.710  1.00  0.00           C
ATOM   1009  HE2 PHE B  78      28.610  29.040  55.720  1.00  0.00           H
ATOM   1010  CZ  PHE B  78      28.050  27.240  56.730  1.00  0.00           C
ATOM   1011  HZ  PHE B  78      28.020  26.600  55.890  1.00  0.00           H
ATOM   1012  C   PHE B  78      27.720  30.040  62.760  1.00  0.00           C
ATOM   1013  O   PHE B  78      27.810  29.250  63.760  1.00  0.00           O
ATOM   1014  N   LEU B  79      27.840  31.400  62.920  1.00  0.00           N
ATOM   1015  H   LEU B  79      27.740  31.930  62.060  1.00  0.00           H
ATOM   1016  CA  LEU B  79      28.100  32.060  64.190  1.00  0.00           C
ATOM   1017  HA  LEU B  79      28.840  31.470  64.730  1.00  0.00           H
ATOM   1018  CB  LEU B  79      28.750  33.500  63.950  1.00  0.00           C
ATOM   1019  HB1 LEU B  79      28.070  34.050  63.340  1.00  0.00           H
ATOM   1020  HB2 LEU B  79      28.760  33.980  64.980  1.00  0.00           H
ATOM   1021  CG  LEU B  79      30.210  33.360  63.340  1.00  0.00           C
ATOM   1022  HG  LEU B  79      30.000  32.810  62.400  1.00  0.00           H
ATOM   1023  CD1 LEU B  79      30.690  34.820  63.050  1.00  0.00           C
ATOM   1024 1HD1 LEU B  79      31.520  34.750  62.250  1.00  0.00           H
ATOM   1025 2HD1 LEU B  79      29.950  35.450  62.670  1.00  0.00           H
ATOM   1026 3HD1 LEU B  79      31.040  35.330  63.890  1.00  0.00           H
ATOM   1027  CD2 LEU B  79      31.270  32.660  64.200  1.00  0.00           C
ATOM   1028 1HD2 LEU B  79      32.200  32.890  63.770  1.00  0.00           H
ATOM   1029 2HD2 LEU B  79      31.250  33.040  65.230  1.00  0.00           H
ATOM   1030 3HD2 LEU B  79      31.160  31.530  64.150  1.00  0.00           H
ATOM   1031  C   LEU B  79      26.840  32.170  65.130  1.00  0.00           C
ATOM   1032  O   LEU B  79      26.950  32.620  66.260  1.00  0.00           O
ATOM   1033  N   MET B  80      25.760  31.400  64.840  1.00  0.00           N
ATOM   1034  H   MET B  80      25.770  31.050  63.910  1.00  0.00           H
ATOM   1035  CA  MET B  80      24.860  31.050  65.920  1.00  0.00           C
ATOM   1036  HA  MET B  80      24.580  31.880  66.620  1.00  0.00           H
ATOM   1037  CB  MET B  80      23.500  30.610  65.240  1.00  0.00           C
ATOM   1038  HB1 MET B  80      23.570  31.050  64.250  1.00  0.00           H
ATOM   1039  HB2 MET B  80      23.320  29.540  65.170  1.00  0.00           H
ATOM   1040  CG  MET B  80      22.320  31.250  65.920  1.00  0.00           C
ATOM   1041  HG1 MET B  80      22.350  31.040  67.040  1.00  0.00           H
ATOM   1042  HG2 MET B  80      22.340  32.310  65.810  1.00  0.00           H
ATOM   1043  SD  MET B  80      20.730  30.670  65.410  1.00  0.00           S
ATOM   1044  CE  MET B  80      20.770  31.190  63.750  1.00  0.00           C
ATOM   1045  HE1 MET B  80      19.810  30.830  63.290  1.00  0.00           H
ATOM   1046  HE2 MET B  80      20.670  32.290  63.740  1.00  0.00           H
ATOM   1047  HE3 MET B  80      21.650  30.740  63.220  1.00  0.00           H
ATOM   1048  C   MET B  80      25.350  29.870  66.770  1.00  0.00           C
ATOM   1049  O   MET B  80      24.880  29.790  67.940  1.00  0.00           O
ATOM   1050  N   MET B  81      26.200  28.990  66.270  1.00  0.00           N
ATOM   1051  H   MET B  81      26.440  29.150  65.260  1.00  0.00           H
ATOM   1052  CA  MET B  81      26.720  27.780  66.920  1.00  0.00           C
ATOM   1053  HA  MET B  81      25.840  27.090  66.960  1.00  0.00           H
ATOM   1054  CB  MET B  81      27.720  26.960  66.080  1.00  0.00           C
ATOM   1055  HB1 MET B  81      28.520  27.650  65.700  1.00  0.00           H
ATOM   1056  HB2 MET B  81      28.140  26.240  66.750  1.00  0.00           H
ATOM   1057  CG  MET B  81      27.130  26.300  64.830  1.00  0.00           C
ATOM   1058  HG1 MET B  81      26.290  25.640  65.200  1.00  0.00           H
ATOM   1059  HG2 MET B  81      26.680  27.070  64.290  1.00  0.00           H
ATOM   1060  SD  MET B  81      28.270  25.260  63.880  1.00  0.00           S
ATOM   1061  CE  MET B  81      27.260  24.990  62.420  1.00  0.00           C
ATOM   1062  HE1 MET B  81      26.550  24.210  62.510  1.00  0.00           H
ATOM   1063  HE2 MET B  81      26.890  26.000  62.050  1.00  0.00           H
ATOM   1064  HE3 MET B  81      28.010  24.760  61.650  1.00  0.00           H
ATOM   1065  C   MET B  81      27.140  27.950  68.400  1.00  0.00           C
ATOM   1066  O   MET B  81      26.480  27.420  69.290  1.00  0.00           O
ATOM   1067  N   PRO B  82      28.240  28.610  68.690  1.00  0.00           N
ATOM   1068  CA  PRO B  82      28.640  28.790  70.110  1.00  0.00           C
ATOM   1069  HA  PRO B  82      28.770  27.850  70.680  1.00  0.00           H
ATOM   1070  CB  PRO B  82      30.080  29.350  70.040  1.00  0.00           C
ATOM   1071  HB1 PRO B  82      30.410  30.060  70.840  1.00  0.00           H
ATOM   1072  HB2 PRO B  82      30.890  28.610  70.260  1.00  0.00           H
ATOM   1073  CG  PRO B  82      30.170  30.090  68.720  1.00  0.00           C
ATOM   1074  HG1 PRO B  82      29.910  31.170  68.790  1.00  0.00           H
ATOM   1075  HG2 PRO B  82      31.220  29.990  68.260  1.00  0.00           H
ATOM   1076  CD  PRO B  82      29.200  29.340  67.800  1.00  0.00           C
ATOM   1077  HD1 PRO B  82      28.790  29.870  66.940  1.00  0.00           H
ATOM   1078  HD2 PRO B  82      29.780  28.530  67.340  1.00  0.00           H
ATOM   1079  C   PRO B  82      27.710  29.590  71.000  1.00  0.00           C
ATOM   1080  O   PRO B  82      28.000  29.700  72.240  1.00  0.00           O
ATOM   1081  N   LEU B  83      26.620  30.150  70.490  1.00  0.00           N
ATOM   1082  H   LEU B  83      26.410  29.970  69.530  1.00  0.00           H
ATOM   1083  CA  LEU B  83      25.640  30.930  71.290  1.00  0.00           C
ATOM   1084  HA  LEU B  83      26.170  31.430  72.050  1.00  0.00           H
ATOM   1085  CB  LEU B  83      25.020  32.070  70.550  1.00  0.00           C
ATOM   1086  HB1 LEU B  83      24.500  31.640  69.760  1.00  0.00           H
ATOM   1087  HB2 LEU B  83      24.180  32.530  71.090  1.00  0.00           H
ATOM   1088  CG  LEU B  83      25.990  33.070  69.950  1.00  0.00           C
ATOM   1089  HG  LEU B  83      26.800  32.590  69.440  1.00  0.00           H
ATOM   1090  CD1 LEU B  83      25.340  34.000  68.920  1.00  0.00           C
ATOM   1091 1HD1 LEU B  83      24.630  33.490  68.220  1.00  0.00           H
ATOM   1092 2HD1 LEU B  83      24.820  34.740  69.440  1.00  0.00           H
ATOM   1093 3HD1 LEU B  83      26.030  34.570  68.330  1.00  0.00           H
ATOM   1094  CD2 LEU B  83      26.740  33.880  71.010  1.00  0.00           C
ATOM   1095 1HD2 LEU B  83      26.980  34.920  70.670  1.00  0.00           H
ATOM   1096 2HD2 LEU B  83      26.170  33.820  71.950  1.00  0.00           H
ATOM   1097 3HD2 LEU B  83      27.750  33.530  71.190  1.00  0.00           H
ATOM   1098  C   LEU B  83      24.470  29.950  71.710  1.00  0.00           C
ATOM   1099  O   LEU B  83      23.830  30.080  72.800  1.00  0.00           O
ATOM   1100  N   GLU B  84      24.200  28.920  70.890  1.00  0.00           N
ATOM   1101  H   GLU B  84      24.590  29.020  69.960  1.00  0.00           H
ATOM   1102  CA  GLU B  84      23.180  27.920  71.150  1.00  0.00           C
ATOM   1103  HA  GLU B  84      22.190  28.270  71.410  1.00  0.00           H
ATOM   1104  CB  GLU B  84      23.020  27.180  69.850  1.00  0.00           C
ATOM   1105  HB1 GLU B  84      22.890  27.880  69.050  1.00  0.00           H
ATOM   1106  HB2 GLU B  84      23.860  26.560  69.660  1.00  0.00           H
ATOM   1107  CG  GLU B  84      21.750  26.260  69.770  1.00  0.00           C
ATOM   1108  HG1 GLU B  84      21.060  26.530  70.640  1.00  0.00           H
ATOM   1109  HG2 GLU B  84      21.220  26.490  68.920  1.00  0.00           H
ATOM   1110  CD  GLU B  84      22.030  24.730  69.930  1.00  0.00           C
ATOM   1111  OE1 GLU B  84      23.020  24.320  69.250  1.00  0.00           O
ATOM   1112  OE2 GLU B  84      21.180  23.990  70.570  1.00  0.00           O
ATOM   1113  C   GLU B  84      23.580  26.900  72.220  1.00  0.00           C
ATOM   1114  O   GLU B  84      22.740  26.400  72.920  1.00  0.00           O
ATOM   1115  N   ILE B  85      24.890  26.630  72.310  1.00  0.00           N
ATOM   1116  H   ILE B  85      25.410  27.070  71.580  1.00  0.00           H
ATOM   1117  CA  ILE B  85      25.590  25.700  73.260  1.00  0.00           C
ATOM   1118  HA  ILE B  85      24.990  24.740  73.330  1.00  0.00           H
ATOM   1119  CB  ILE B  85      26.910  25.360  72.630  1.00  0.00           C
ATOM   1120  HB  ILE B  85      27.380  26.320  72.400  1.00  0.00           H
ATOM   1121  CG1 ILE B  85      26.730  24.590  71.270  1.00  0.00           C
ATOM   1122 1HG1 ILE B  85      26.410  23.580  71.510  1.00  0.00           H
ATOM   1123 2HG1 ILE B  85      25.880  24.980  70.640  1.00  0.00           H
ATOM   1124  CG2 ILE B  85      27.830  24.560  73.570  1.00  0.00           C
ATOM   1125 1HG2 ILE B  85      28.740  24.340  73.070  1.00  0.00           H
ATOM   1126 2HG2 ILE B  85      28.100  24.930  74.530  1.00  0.00           H
ATOM   1127 3HG2 ILE B  85      27.430  23.600  73.840  1.00  0.00           H
ATOM   1128  CD  ILE B  85      28.040  24.590  70.360  1.00  0.00           C
ATOM   1129  HD1 ILE B  85      27.830  23.830  69.580  1.00  0.00           H
ATOM   1130  HD2 ILE B  85      28.260  25.550  69.870  1.00  0.00           H
ATOM   1131  HD3 ILE B  85      28.840  24.160  70.810  1.00  0.00           H
ATOM   1132  C   ILE B  85      25.640  26.430  74.590  1.00  0.00           C
ATOM   1133  O   ILE B  85      26.630  27.140  74.890  1.00  0.00           O
ATOM   1134  N   GLY B  86      24.570  26.360  75.390  1.00  0.00           N
ATOM   1135  H   GLY B  86      23.850  25.720  75.060  1.00  0.00           H
ATOM   1136  CA  GLY B  86      24.430  27.200  76.580  1.00  0.00           C
ATOM   1137  HA1 GLY B  86      24.470  26.560  77.330  1.00  0.00           H
ATOM   1138  HA2 GLY B  86      25.230  27.920  76.740  1.00  0.00           H
ATOM   1139  C   GLY B  86      23.070  27.920  76.670  1.00  0.00           C
ATOM   1140  O   GLY B  86      22.760  28.500  77.710  1.00  0.00           O
ATOM   1141  N   TRP B  87      22.190  27.920  75.670  1.00  0.00           N
ATOM   1142  H   TRP B  87      22.360  27.410  74.870  1.00  0.00           H
ATOM   1143  CA  TRP B  87      20.870  28.590  75.690  1.00  0.00           C
ATOM   1144  HA  TRP B  87      20.900  29.590  76.110  1.00  0.00           H
ATOM   1145  CB  TRP B  87      20.450  28.720  74.210  1.00  0.00           C
ATOM   1146  HB1 TRP B  87      21.260  29.150  73.590  1.00  0.00           H
ATOM   1147  HB2 TRP B  87      20.310  27.750  73.740  1.00  0.00           H
ATOM   1148  CG  TRP B  87      19.260  29.580  73.830  1.00  0.00           C
ATOM   1149  CD1 TRP B  87      18.540  30.410  74.590  1.00  0.00           C
ATOM   1150  HD1 TRP B  87      18.660  30.590  75.660  1.00  0.00           H
ATOM   1151  CD2 TRP B  87      18.560  29.560  72.520  1.00  0.00           C
ATOM   1152  NE1 TRP B  87      17.400  30.800  73.880  1.00  0.00           N
ATOM   1153  HE1 TRP B  87      16.650  31.420  74.220  1.00  0.00           H
ATOM   1154  CE2 TRP B  87      17.420  30.350  72.560  1.00  0.00           C
ATOM   1155  CE3 TRP B  87      18.840  28.900  71.280  1.00  0.00           C
ATOM   1156  HE3 TRP B  87      19.770  28.380  71.220  1.00  0.00           H
ATOM   1157  CZ2 TRP B  87      16.530  30.520  71.520  1.00  0.00           C
ATOM   1158  HZ2 TRP B  87      15.730  31.240  71.630  1.00  0.00           H
ATOM   1159  CZ3 TRP B  87      18.000  29.090  70.170  1.00  0.00           C
ATOM   1160  HZ3 TRP B  87      18.390  28.780  69.180  1.00  0.00           H
ATOM   1161  CH2 TRP B  87      16.880  29.910  70.270  1.00  0.00           C
ATOM   1162  HH2 TRP B  87      16.270  30.090  69.340  1.00  0.00           H
ATOM   1163  C   TRP B  87      19.870  27.780  76.530  1.00  0.00           C
ATOM   1164  O   TRP B  87      18.780  28.330  76.830  1.00  0.00           O
ATOM   1165  N   SER B  88      20.180  26.520  76.920  1.00  0.00           N
ATOM   1166  H   SER B  88      20.940  26.030  76.420  1.00  0.00           H
ATOM   1167  CA  SER B  88      19.470  25.610  77.780  1.00  0.00           C
ATOM   1168  HA  SER B  88      18.780  26.140  78.380  1.00  0.00           H
ATOM   1169  CB  SER B  88      18.500  24.750  76.980  1.00  0.00           C
ATOM   1170  HB1 SER B  88      18.010  23.910  77.450  1.00  0.00           H
ATOM   1171  HB2 SER B  88      17.720  25.350  76.610  1.00  0.00           H
ATOM   1172  OG  SER B  88      19.250  24.300  75.820  1.00  0.00           O
ATOM   1173  HG  SER B  88      19.290  25.030  75.290  1.00  0.00           H
ATOM   1174  C   SER B  88      20.310  24.780  78.830  1.00  0.00           C
ATOM   1175  O   SER B  88      19.840  23.780  79.400  1.00  0.00           O
ATOM   1176  N   SER B  89      21.550  25.250  78.950  1.00  0.00           N
ATOM   1177  H   SER B  89      21.780  26.030  78.340  1.00  0.00           H
ATOM   1178  CA  SER B  89      22.580  24.730  79.820  1.00  0.00           C
ATOM   1179  HA  SER B  89      22.090  24.180  80.590  1.00  0.00           H
ATOM   1180  CB  SER B  89      23.550  23.920  79.000  1.00  0.00           C
ATOM   1181  HB1 SER B  89      23.050  23.020  78.590  1.00  0.00           H
ATOM   1182  HB2 SER B  89      23.980  24.560  78.260  1.00  0.00           H
ATOM   1183  OG  SER B  89      24.580  23.380  79.720  1.00  0.00           O
ATOM   1184  HG  SER B  89      24.260  22.730  80.350  1.00  0.00           H
ATOM   1185  C   SER B  89      23.190  25.940  80.570  1.00  0.00           C
ATOM   1186  O   SER B  89      22.790  27.130  80.400  1.00  0.00           O
ATOM   1187  N   THR B  90      24.000  25.640  81.540  1.00  0.00           N
ATOM   1188  H   THR B  90      24.290  24.710  81.770  1.00  0.00           H
ATOM   1189  CA  THR B  90      24.880  26.500  82.340  1.00  0.00           C
ATOM   1190  HA  THR B  90      24.270  26.990  83.060  1.00  0.00           H
ATOM   1191  CB  THR B  90      25.790  25.520  83.200  1.00  0.00           C
ATOM   1192  HB  THR B  90      26.550  26.010  83.770  1.00  0.00           H
ATOM   1193  OG1 THR B  90      26.320  24.500  82.390  1.00  0.00           O
ATOM   1194  HG1 THR B  90      27.260  24.590  82.310  1.00  0.00           H
ATOM   1195  CG2 THR B  90      24.930  24.700  84.230  1.00  0.00           C
ATOM   1196 1HG2 THR B  90      25.480  24.030  84.910  1.00  0.00           H
ATOM   1197 2HG2 THR B  90      24.360  25.320  84.910  1.00  0.00           H
ATOM   1198 3HG2 THR B  90      24.190  24.050  83.700  1.00  0.00           H
ATOM   1199  C   THR B  90      25.700  27.450  81.480  1.00  0.00           C
ATOM   1200  O   THR B  90      26.100  27.210  80.300  1.00  0.00           O
ATOM   1201  N   VAL B  91      26.300  28.500  82.120  1.00  0.00           N
ATOM   1202  H   VAL B  91      26.200  28.660  83.120  1.00  0.00           H
ATOM   1203  CA  VAL B  91      27.480  29.220  81.520  1.00  0.00           C
ATOM   1204  HA  VAL B  91      27.990  29.680  82.370  1.00  0.00           H
ATOM   1205  CB  VAL B  91      28.740  28.370  81.210  1.00  0.00           C
ATOM   1206  HB  VAL B  91      28.630  27.680  80.400  1.00  0.00           H
ATOM   1207  CG1 VAL B  91      29.920  29.300  80.770  1.00  0.00           C
ATOM   1208 1HG1 VAL B  91      30.040  30.160  81.410  1.00  0.00           H
ATOM   1209 2HG1 VAL B  91      30.860  28.770  80.580  1.00  0.00           H
ATOM   1210 3HG1 VAL B  91      29.560  29.690  79.750  1.00  0.00           H
ATOM   1211  CG2 VAL B  91      29.270  27.630  82.410  1.00  0.00           C
ATOM   1212 1HG2 VAL B  91      28.570  26.850  82.680  1.00  0.00           H
ATOM   1213 2HG2 VAL B  91      30.160  27.160  82.170  1.00  0.00           H
ATOM   1214 3HG2 VAL B  91      29.370  28.360  83.220  1.00  0.00           H
ATOM   1215  C   VAL B  91      27.090  30.360  80.540  1.00  0.00           C
ATOM   1216  O   VAL B  91      27.850  31.350  80.430  1.00  0.00           O
ATOM   1217  N   SER B  92      25.920  30.290  79.820  1.00  0.00           N
ATOM   1218  H   SER B  92      25.370  29.480  79.980  1.00  0.00           H
ATOM   1219  CA  SER B  92      25.250  31.330  78.950  1.00  0.00           C
ATOM   1220  HA  SER B  92      24.110  31.150  79.100  1.00  0.00           H
ATOM   1221  CB  SER B  92      25.370  32.800  79.370  1.00  0.00           C
ATOM   1222  HB1 SER B  92      24.630  33.360  78.730  1.00  0.00           H
ATOM   1223  HB2 SER B  92      25.040  32.790  80.400  1.00  0.00           H
ATOM   1224  OG  SER B  92      26.640  33.350  79.160  1.00  0.00           O
ATOM   1225  HG  SER B  92      27.220  32.690  79.520  1.00  0.00           H
ATOM   1226  C   SER B  92      25.550  31.050  77.500  1.00  0.00           C
ATOM   1227  O   SER B  92      24.610  30.960  76.710  1.00  0.00           O
ATOM   1228  N   TRP B  93      26.820  30.860  77.120  1.00  0.00           N
ATOM   1229  H   TRP B  93      27.460  30.950  77.910  1.00  0.00           H
ATOM   1230  CA  TRP B  93      27.260  30.610  75.720  1.00  0.00           C
ATOM   1231  HA  TRP B  93      26.620  30.010  75.220  1.00  0.00           H
ATOM   1232  CB  TRP B  93      27.400  31.910  74.850  1.00  0.00           C
ATOM   1233  HB1 TRP B  93      27.490  31.620  73.850  1.00  0.00           H
ATOM   1234  HB2 TRP B  93      26.420  32.430  74.960  1.00  0.00           H
ATOM   1235  CG  TRP B  93      28.490  32.910  75.080  1.00  0.00           C
ATOM   1236  CD1 TRP B  93      28.450  33.720  76.170  1.00  0.00           C
ATOM   1237  HD1 TRP B  93      27.720  33.670  76.980  1.00  0.00           H
ATOM   1238  CD2 TRP B  93      29.570  33.400  74.190  1.00  0.00           C
ATOM   1239  NE1 TRP B  93      29.530  34.580  76.080  1.00  0.00           N
ATOM   1240  HE1 TRP B  93      29.780  35.210  76.850  1.00  0.00           H
ATOM   1241  CE2 TRP B  93      30.200  34.460  74.880  1.00  0.00           C
ATOM   1242  CE3 TRP B  93      30.090  33.070  72.890  1.00  0.00           C
ATOM   1243  HE3 TRP B  93      29.710  32.310  72.270  1.00  0.00           H
ATOM   1244  CZ2 TRP B  93      31.230  35.210  74.320  1.00  0.00           C
ATOM   1245  HZ2 TRP B  93      31.630  36.110  74.840  1.00  0.00           H
ATOM   1246  CZ3 TRP B  93      31.240  33.720  72.410  1.00  0.00           C
ATOM   1247  HZ3 TRP B  93      31.680  33.310  71.480  1.00  0.00           H
ATOM   1248  CH2 TRP B  93      31.820  34.820  73.100  1.00  0.00           C
ATOM   1249  HH2 TRP B  93      32.610  35.340  72.590  1.00  0.00           H
ATOM   1250  C   TRP B  93      28.630  29.860  75.870  1.00  0.00           C
ATOM   1251  O   TRP B  93      29.250  29.970  76.940  1.00  0.00           O
ATOM   1252  N   ARG B  94      29.070  29.190  74.770  1.00  0.00           N
ATOM   1253  H   ARG B  94      28.460  29.240  73.920  1.00  0.00           H
ATOM   1254  CA  ARG B  94      30.350  28.630  74.670  1.00  0.00           C
ATOM   1255  HA  ARG B  94      30.570  28.100  75.600  1.00  0.00           H
ATOM   1256  CB  ARG B  94      30.150  27.500  73.600  1.00  0.00           C
ATOM   1257  HB1 ARG B  94      29.250  27.000  73.930  1.00  0.00           H
ATOM   1258  HB2 ARG B  94      29.830  27.860  72.610  1.00  0.00           H
ATOM   1259  CG  ARG B  94      31.360  26.500  73.460  1.00  0.00           C
ATOM   1260  HG1 ARG B  94      31.380  26.190  72.470  1.00  0.00           H
ATOM   1261  HG2 ARG B  94      32.250  26.990  73.730  1.00  0.00           H
ATOM   1262  CD  ARG B  94      31.270  25.260  74.340  1.00  0.00           C
ATOM   1263  HD1 ARG B  94      30.300  25.200  74.870  1.00  0.00           H
ATOM   1264  HD2 ARG B  94      31.340  24.530  73.560  1.00  0.00           H
ATOM   1265  NE  ARG B  94      32.420  25.010  75.190  1.00  0.00           N
ATOM   1266  HE  ARG B  94      32.810  25.840  75.710  1.00  0.00           H
ATOM   1267  CZ  ARG B  94      32.820  23.820  75.710  1.00  0.00           C
ATOM   1268  NH1 ARG B  94      32.170  22.700  75.530  1.00  0.00           N
ATOM   1269 1HH1 ARG B  94      31.250  22.600  75.070  1.00  0.00           H
ATOM   1270 2HH1 ARG B  94      32.480  21.810  75.880  1.00  0.00           H
ATOM   1271  NH2 ARG B  94      34.030  23.790  76.270  1.00  0.00           N
ATOM   1272 1HH2 ARG B  94      34.790  24.440  75.970  1.00  0.00           H
ATOM   1273 2HH2 ARG B  94      34.410  23.080  76.950  1.00  0.00           H
ATOM   1274  C   ARG B  94      31.450  29.630  74.330  1.00  0.00           C
ATOM   1275  O   ARG B  94      31.790  29.840  73.140  1.00  0.00           O
ATOM   1276  N   ALA B  95      31.940  30.290  75.370  1.00  0.00           N
ATOM   1277  H   ALA B  95      31.510  30.100  76.260  1.00  0.00           H
ATOM   1278  CA  ALA B  95      32.770  31.490  75.310  1.00  0.00           C
ATOM   1279  HA  ALA B  95      32.500  32.040  74.360  1.00  0.00           H
ATOM   1280  CB  ALA B  95      32.500  32.400  76.540  1.00  0.00           C
ATOM   1281  HB1 ALA B  95      32.560  33.510  76.310  1.00  0.00           H
ATOM   1282  HB2 ALA B  95      31.440  32.230  76.730  1.00  0.00           H
ATOM   1283  HB3 ALA B  95      33.070  32.220  77.460  1.00  0.00           H
ATOM   1284  C   ALA B  95      34.250  31.090  75.480  1.00  0.00           C
ATOM   1285  O   ALA B  95      34.710  30.410  76.450  1.00  0.00           O
ATOM   1286  N   GLY B  96      35.010  31.420  74.410  1.00  0.00           N
ATOM   1287  H   GLY B  96      34.890  32.310  73.940  1.00  0.00           H
ATOM   1288  CA  GLY B  96      36.420  31.100  74.280  1.00  0.00           C
ATOM   1289  HA1 GLY B  96      36.790  30.470  75.150  1.00  0.00           H
ATOM   1290  HA2 GLY B  96      36.670  30.570  73.340  1.00  0.00           H
ATOM   1291  C   GLY B  96      37.190  32.450  74.110  1.00  0.00           C
ATOM   1292  O   GLY B  96      36.750  33.360  73.400  1.00  0.00           O
ATOM   1293  N   ASP B  97      38.360  32.470  74.710  1.00  0.00           N
ATOM   1294  H   ASP B  97      38.680  31.640  75.200  1.00  0.00           H
ATOM   1295  CA  ASP B  97      39.260  33.700  74.720  1.00  0.00           C
ATOM   1296  HA  ASP B  97      38.740  34.490  75.260  1.00  0.00           H
ATOM   1297  CB  ASP B  97      40.530  33.490  75.650  1.00  0.00           C
ATOM   1298  HB1 ASP B  97      40.220  33.330  76.680  1.00  0.00           H
ATOM   1299  HB2 ASP B  97      41.180  32.770  75.220  1.00  0.00           H
ATOM   1300  CG  ASP B  97      41.430  34.710  75.680  1.00  0.00           C
ATOM   1301  OD1 ASP B  97      42.490  34.740  75.080  1.00  0.00           O
ATOM   1302  OD2 ASP B  97      41.070  35.780  76.210  1.00  0.00           O
ATOM   1303  C   ASP B  97      39.570  34.280  73.360  1.00  0.00           C
ATOM   1304  O   ASP B  97      39.030  35.310  72.970  1.00  0.00           O
ATOM   1305  N   ALA B  98      40.200  33.480  72.480  1.00  0.00           N
ATOM   1306  H   ALA B  98      40.610  32.650  72.860  1.00  0.00           H
ATOM   1307  CA  ALA B  98      40.530  33.740  71.080  1.00  0.00           C
ATOM   1308  HA  ALA B  98      41.260  34.530  70.960  1.00  0.00           H
ATOM   1309  CB  ALA B  98      41.250  32.510  70.420  1.00  0.00           C
ATOM   1310  HB1 ALA B  98      42.170  32.220  70.840  1.00  0.00           H
ATOM   1311  HB2 ALA B  98      40.610  31.650  70.600  1.00  0.00           H
ATOM   1312  HB3 ALA B  98      41.410  32.680  69.270  1.00  0.00           H
ATOM   1313  C   ALA B  98      39.280  33.970  70.220  1.00  0.00           C
ATOM   1314  O   ALA B  98      39.270  34.910  69.410  1.00  0.00           O
ATOM   1315  N   LEU B  99      38.220  33.190  70.430  1.00  0.00           N
ATOM   1316  H   LEU B  99      38.290  32.540  71.260  1.00  0.00           H
ATOM   1317  CA  LEU B  99      36.900  33.400  69.820  1.00  0.00           C
ATOM   1318  HA  LEU B  99      36.880  33.350  68.750  1.00  0.00           H
ATOM   1319  CB  LEU B  99      35.950  32.220  70.380  1.00  0.00           C
ATOM   1320  HB1 LEU B  99      36.370  31.290  70.000  1.00  0.00           H
ATOM   1321  HB2 LEU B  99      35.950  32.210  71.530  1.00  0.00           H
ATOM   1322  CG  LEU B  99      34.410  32.280  69.970  1.00  0.00           C
ATOM   1323  HG  LEU B  99      34.000  33.270  70.120  1.00  0.00           H
ATOM   1324  CD1 LEU B  99      34.290  32.050  68.480  1.00  0.00           C
ATOM   1325 1HD1 LEU B  99      33.350  31.850  68.000  1.00  0.00           H
ATOM   1326 2HD1 LEU B  99      34.600  33.040  68.090  1.00  0.00           H
ATOM   1327 3HD1 LEU B  99      34.970  31.280  68.210  1.00  0.00           H
ATOM   1328  CD2 LEU B  99      33.440  31.290  70.580  1.00  0.00           C
ATOM   1329 1HD2 LEU B  99      33.530  31.450  71.670  1.00  0.00           H
ATOM   1330 2HD2 LEU B  99      32.450  31.500  70.200  1.00  0.00           H
ATOM   1331 3HD2 LEU B  99      33.740  30.220  70.310  1.00  0.00           H
ATOM   1332  C   LEU B  99      36.240  34.720  70.030  1.00  0.00           C
ATOM   1333  O   LEU B  99      35.620  35.370  69.160  1.00  0.00           O
ATOM   1334  N   CYS B 100      36.360  35.220  71.280  1.00  0.00           N
ATOM   1335  H   CYS B 100      36.610  34.590  72.040  1.00  0.00           H
ATOM   1336  CA  CYS B 100      35.870  36.510  71.780  1.00  0.00           C
ATOM   1337  HA  CYS B 100      34.780  36.430  71.760  1.00  0.00           H
ATOM   1338  CB  CYS B 100      36.140  36.690  73.270  1.00  0.00           C
ATOM   1339  HB1 CYS B 100      36.190  35.770  73.890  1.00  0.00           H
ATOM   1340  HB2 CYS B 100      37.080  37.170  73.440  1.00  0.00           H
ATOM   1341  SG  CYS B 100      34.740  37.700  73.940  1.00  0.00           S
ATOM   1342  HG  CYS B 100      35.060  37.700  75.210  1.00  0.00           H
ATOM   1343  C   CYS B 100      36.340  37.700  70.960  1.00  0.00           C
ATOM   1344  O   CYS B 100      35.530  38.540  70.450  1.00  0.00           O
ATOM   1345  N   ARG B 101      37.630  37.680  70.550  1.00  0.00           N
ATOM   1346  H   ARG B 101      38.240  36.970  70.920  1.00  0.00           H
ATOM   1347  CA  ARG B 101      38.380  38.660  69.760  1.00  0.00           C
ATOM   1348  HA  ARG B 101      38.370  39.570  70.300  1.00  0.00           H
ATOM   1349  CB  ARG B 101      39.850  38.190  69.650  1.00  0.00           C
ATOM   1350  HB1 ARG B 101      39.890  37.260  69.090  1.00  0.00           H
ATOM   1351  HB2 ARG B 101      40.350  38.930  68.940  1.00  0.00           H
ATOM   1352  CG  ARG B 101      40.600  38.080  71.000  1.00  0.00           C
ATOM   1353  HG1 ARG B 101      40.580  39.050  71.550  1.00  0.00           H
ATOM   1354  HG2 ARG B 101      40.130  37.320  71.540  1.00  0.00           H
ATOM   1355  CD  ARG B 101      42.100  37.810  70.950  1.00  0.00           C
ATOM   1356  HD1 ARG B 101      42.320  37.480  69.970  1.00  0.00           H
ATOM   1357  HD2 ARG B 101      42.650  38.700  71.050  1.00  0.00           H
ATOM   1358  NE  ARG B 101      42.500  36.790  71.960  1.00  0.00           N
ATOM   1359  HE  ARG B 101      41.990  36.950  72.840  1.00  0.00           H
ATOM   1360  CZ  ARG B 101      43.550  35.960  71.850  1.00  0.00           C
ATOM   1361  NH1 ARG B 101      44.300  36.060  70.780  1.00  0.00           N
ATOM   1362 1HH1 ARG B 101      44.360  36.840  70.120  1.00  0.00           H
ATOM   1363 2HH1 ARG B 101      45.070  35.310  70.610  1.00  0.00           H
ATOM   1364  NH2 ARG B 101      43.930  35.100  72.810  1.00  0.00           N
ATOM   1365 1HH2 ARG B 101      43.390  34.910  73.700  1.00  0.00           H
ATOM   1366 2HH2 ARG B 101      44.770  34.540  72.600  1.00  0.00           H
ATOM   1367  C   ARG B 101      37.730  38.730  68.370  1.00  0.00           C
ATOM   1368  O   ARG B 101      37.480  39.840  67.880  1.00  0.00           O
ATOM   1369  N   VAL B 102      37.380  37.560  67.740  1.00  0.00           N
ATOM   1370  H   VAL B 102      37.550  36.720  68.250  1.00  0.00           H
ATOM   1371  CA  VAL B 102      36.970  37.430  66.260  1.00  0.00           C
ATOM   1372  HA  VAL B 102      37.430  38.290  65.760  1.00  0.00           H
ATOM   1373  CB  VAL B 102      37.420  36.130  65.570  1.00  0.00           C
ATOM   1374  HB  VAL B 102      37.430  36.260  64.450  1.00  0.00           H
ATOM   1375  CG1 VAL B 102      38.960  36.030  65.760  1.00  0.00           C
ATOM   1376 1HG1 VAL B 102      39.370  35.360  64.990  1.00  0.00           H
ATOM   1377 2HG1 VAL B 102      39.470  36.980  65.710  1.00  0.00           H
ATOM   1378 3HG1 VAL B 102      39.320  35.680  66.720  1.00  0.00           H
ATOM   1379  CG2 VAL B 102      36.710  34.880  65.990  1.00  0.00           C
ATOM   1380 1HG2 VAL B 102      35.600  34.800  65.680  1.00  0.00           H
ATOM   1381 2HG2 VAL B 102      37.220  34.020  65.470  1.00  0.00           H
ATOM   1382 3HG2 VAL B 102      36.840  34.690  67.050  1.00  0.00           H
ATOM   1383  C   VAL B 102      35.460  37.620  66.180  1.00  0.00           C
ATOM   1384  O   VAL B 102      35.070  38.180  65.170  1.00  0.00           O
ATOM   1385  N   MET B 103      34.680  37.130  67.110  1.00  0.00           N
ATOM   1386  H   MET B 103      35.060  36.660  67.920  1.00  0.00           H
ATOM   1387  CA  MET B 103      33.190  37.230  67.160  1.00  0.00           C
ATOM   1388  HA  MET B 103      32.840  36.800  66.230  1.00  0.00           H
ATOM   1389  CB  MET B 103      32.710  36.420  68.330  1.00  0.00           C
ATOM   1390  HB1 MET B 103      33.300  35.520  68.260  1.00  0.00           H
ATOM   1391  HB2 MET B 103      33.040  36.710  69.320  1.00  0.00           H
ATOM   1392  CG  MET B 103      31.160  36.220  68.460  1.00  0.00           C
ATOM   1393  HG1 MET B 103      30.910  35.820  69.430  1.00  0.00           H
ATOM   1394  HG2 MET B 103      30.550  37.160  68.420  1.00  0.00           H
ATOM   1395  SD  MET B 103      30.490  35.060  67.270  1.00  0.00           S
ATOM   1396  CE  MET B 103      29.060  34.380  68.080  1.00  0.00           C
ATOM   1397  HE1 MET B 103      28.640  33.780  67.320  1.00  0.00           H
ATOM   1398  HE2 MET B 103      29.230  33.930  69.060  1.00  0.00           H
ATOM   1399  HE3 MET B 103      28.360  35.170  68.300  1.00  0.00           H
ATOM   1400  C   MET B 103      32.800  38.720  67.370  1.00  0.00           C
ATOM   1401  O   MET B 103      31.870  39.230  66.690  1.00  0.00           O
ATOM   1402  N   ALA B 104      33.440  39.370  68.330  1.00  0.00           N
ATOM   1403  H   ALA B 104      34.110  38.810  68.810  1.00  0.00           H
ATOM   1404  CA  ALA B 104      33.230  40.790  68.600  1.00  0.00           C
ATOM   1405  HA  ALA B 104      32.140  40.800  68.590  1.00  0.00           H
ATOM   1406  CB  ALA B 104      33.780  41.010  70.040  1.00  0.00           C
ATOM   1407  HB1 ALA B 104      33.300  40.390  70.840  1.00  0.00           H
ATOM   1408  HB2 ALA B 104      34.850  40.720  70.060  1.00  0.00           H
ATOM   1409  HB3 ALA B 104      33.730  42.070  70.300  1.00  0.00           H
ATOM   1410  C   ALA B 104      33.860  41.790  67.610  1.00  0.00           C
ATOM   1411  O   ALA B 104      33.340  42.920  67.410  1.00  0.00           O
ATOM   1412  N   PHE B 105      34.800  41.340  66.820  1.00  0.00           N
ATOM   1413  H   PHE B 105      35.270  40.440  67.040  1.00  0.00           H
ATOM   1414  CA  PHE B 105      35.200  42.010  65.530  1.00  0.00           C
ATOM   1415  HA  PHE B 105      35.200  43.140  65.670  1.00  0.00           H
ATOM   1416  CB  PHE B 105      36.600  41.600  65.060  1.00  0.00           C
ATOM   1417  HB1 PHE B 105      37.260  41.400  65.940  1.00  0.00           H
ATOM   1418  HB2 PHE B 105      36.450  40.720  64.470  1.00  0.00           H
ATOM   1419  CG  PHE B 105      37.260  42.650  64.120  1.00  0.00           C
ATOM   1420  CD1 PHE B 105      38.150  43.710  64.590  1.00  0.00           C
ATOM   1421  HD1 PHE B 105      38.250  43.720  65.640  1.00  0.00           H
ATOM   1422  CD2 PHE B 105      37.050  42.590  62.730  1.00  0.00           C
ATOM   1423  HD2 PHE B 105      36.470  41.770  62.320  1.00  0.00           H
ATOM   1424  CE1 PHE B 105      38.770  44.550  63.680  1.00  0.00           C
ATOM   1425  HE1 PHE B 105      39.420  45.380  64.080  1.00  0.00           H
ATOM   1426  CE2 PHE B 105      37.750  43.420  61.790  1.00  0.00           C
ATOM   1427  HE2 PHE B 105      37.720  43.270  60.720  1.00  0.00           H
ATOM   1428  CZ  PHE B 105      38.570  44.410  62.300  1.00  0.00           C
ATOM   1429  HZ  PHE B 105      39.200  45.120  61.730  1.00  0.00           H
ATOM   1430  C   PHE B 105      34.080  41.820  64.450  1.00  0.00           C
ATOM   1431  O   PHE B 105      33.820  42.820  63.790  1.00  0.00           O
ATOM   1432  N   PHE B 106      33.370  40.670  64.270  1.00  0.00           N
ATOM   1433  H   PHE B 106      33.810  39.810  64.670  1.00  0.00           H
ATOM   1434  CA  PHE B 106      32.140  40.540  63.430  1.00  0.00           C
ATOM   1435  HA  PHE B 106      32.410  40.630  62.330  1.00  0.00           H
ATOM   1436  CB  PHE B 106      31.630  39.060  63.430  1.00  0.00           C
ATOM   1437  HB1 PHE B 106      32.470  38.400  63.280  1.00  0.00           H
ATOM   1438  HB2 PHE B 106      31.230  39.000  64.400  1.00  0.00           H
ATOM   1439  CG  PHE B 106      30.500  38.770  62.470  1.00  0.00           C
ATOM   1440  CD1 PHE B 106      30.780  38.350  61.120  1.00  0.00           C
ATOM   1441  HD1 PHE B 106      31.780  38.240  60.790  1.00  0.00           H
ATOM   1442  CD2 PHE B 106      29.190  38.790  62.950  1.00  0.00           C
ATOM   1443  HD2 PHE B 106      28.800  39.170  63.880  1.00  0.00           H
ATOM   1444  CE1 PHE B 106      29.750  37.950  60.260  1.00  0.00           C
ATOM   1445  HE1 PHE B 106      30.020  37.600  59.210  1.00  0.00           H
ATOM   1446  CE2 PHE B 106      28.130  38.340  62.140  1.00  0.00           C
ATOM   1447  HE2 PHE B 106      27.140  38.330  62.490  1.00  0.00           H
ATOM   1448  CZ  PHE B 106      28.460  37.920  60.840  1.00  0.00           C
ATOM   1449  HZ  PHE B 106      27.570  37.670  60.340  1.00  0.00           H
ATOM   1450  C   PHE B 106      31.100  41.550  63.830  1.00  0.00           C
ATOM   1451  O   PHE B 106      30.510  42.170  62.910  1.00  0.00           O
ATOM   1452  N   ARG B 107      30.900  41.760  65.160  1.00  0.00           N
ATOM   1453  H   ARG B 107      31.450  41.170  65.730  1.00  0.00           H
ATOM   1454  CA  ARG B 107      30.410  42.890  65.900  1.00  0.00           C
ATOM   1455  HA  ARG B 107      31.440  43.320  66.130  1.00  0.00           H
ATOM   1456  CB  ARG B 107      29.720  42.450  67.190  1.00  0.00           C
ATOM   1457  HB1 ARG B 107      28.750  42.090  66.910  1.00  0.00           H
ATOM   1458  HB2 ARG B 107      30.220  41.650  67.700  1.00  0.00           H
ATOM   1459  CG  ARG B 107      29.370  43.500  68.230  1.00  0.00           C
ATOM   1460  HG1 ARG B 107      28.790  44.340  67.800  1.00  0.00           H
ATOM   1461  HG2 ARG B 107      28.660  43.140  68.890  1.00  0.00           H
ATOM   1462  CD  ARG B 107      30.570  43.840  69.170  1.00  0.00           C
ATOM   1463  HD1 ARG B 107      30.190  44.220  70.120  1.00  0.00           H
ATOM   1464  HD2 ARG B 107      30.910  42.830  69.420  1.00  0.00           H
ATOM   1465  NE  ARG B 107      31.620  44.650  68.580  1.00  0.00           N
ATOM   1466  HE  ARG B 107      32.250  44.160  67.960  1.00  0.00           H
ATOM   1467  CZ  ARG B 107      31.830  45.950  68.870  1.00  0.00           C
ATOM   1468  NH1 ARG B 107      32.810  46.560  68.190  1.00  0.00           N
ATOM   1469 1HH1 ARG B 107      33.340  46.100  67.460  1.00  0.00           H
ATOM   1470 2HH1 ARG B 107      32.890  47.610  68.100  1.00  0.00           H
ATOM   1471  NH2 ARG B 107      31.120  46.690  69.750  1.00  0.00           N
ATOM   1472 1HH2 ARG B 107      30.290  46.220  70.180  1.00  0.00           H
ATOM   1473 2HH2 ARG B 107      31.290  47.700  69.950  1.00  0.00           H
ATOM   1474  C   ARG B 107      29.640  44.000  65.160  1.00  0.00           C
ATOM   1475  O   ARG B 107      28.440  43.830  64.770  1.00  0.00           O
ATOM   1476  N   VAL B 108      30.250  45.110  64.820  1.00  0.00           N
ATOM   1477  H   VAL B 108      31.210  45.270  65.110  1.00  0.00           H
ATOM   1478  CA  VAL B 108      29.740  46.150  63.950  1.00  0.00           C
ATOM   1479  HA  VAL B 108      28.620  46.240  64.000  1.00  0.00           H
ATOM   1480  CB  VAL B 108      30.380  47.460  64.560  1.00  0.00           C
ATOM   1481  HB  VAL B 108      31.460  47.550  64.350  1.00  0.00           H
ATOM   1482  CG1 VAL B 108      30.210  47.490  66.100  1.00  0.00           C
ATOM   1483 1HG1 VAL B 108      30.530  46.710  66.820  1.00  0.00           H
ATOM   1484 2HG1 VAL B 108      30.880  48.370  66.460  1.00  0.00           H
ATOM   1485 3HG1 VAL B 108      29.190  47.570  66.350  1.00  0.00           H
ATOM   1486  CG2 VAL B 108      29.780  48.680  63.870  1.00  0.00           C
ATOM   1487 1HG2 VAL B 108      30.340  48.870  62.950  1.00  0.00           H
ATOM   1488 2HG2 VAL B 108      28.780  48.430  63.630  1.00  0.00           H
ATOM   1489 3HG2 VAL B 108      29.730  49.600  64.510  1.00  0.00           H
ATOM   1490  C   VAL B 108      30.330  45.970  62.520  1.00  0.00           C
ATOM   1491  O   VAL B 108      29.980  46.710  61.570  1.00  0.00           O
ATOM   1492  N   PHE B 109      31.200  45.000  62.190  1.00  0.00           N
ATOM   1493  H   PHE B 109      31.190  44.290  62.890  1.00  0.00           H
ATOM   1494  CA  PHE B 109      31.800  44.800  60.850  1.00  0.00           C
ATOM   1495  HA  PHE B 109      32.240  45.730  60.610  1.00  0.00           H
ATOM   1496  CB  PHE B 109      32.970  43.830  60.960  1.00  0.00           C
ATOM   1497  HB1 PHE B 109      33.730  44.250  61.610  1.00  0.00           H
ATOM   1498  HB2 PHE B 109      32.570  42.930  61.320  1.00  0.00           H
ATOM   1499  CG  PHE B 109      33.680  43.330  59.700  1.00  0.00           C
ATOM   1500  CD1 PHE B 109      34.550  44.150  58.930  1.00  0.00           C
ATOM   1501  HD1 PHE B 109      34.730  45.170  59.220  1.00  0.00           H
ATOM   1502  CD2 PHE B 109      33.600  41.970  59.340  1.00  0.00           C
ATOM   1503  HD2 PHE B 109      32.970  41.320  59.940  1.00  0.00           H
ATOM   1504  CE1 PHE B 109      35.160  43.710  57.760  1.00  0.00           C
ATOM   1505  HE1 PHE B 109      35.790  44.370  57.170  1.00  0.00           H
ATOM   1506  CE2 PHE B 109      34.230  41.470  58.160  1.00  0.00           C
ATOM   1507  HE2 PHE B 109      34.160  40.400  57.920  1.00  0.00           H
ATOM   1508  CZ  PHE B 109      35.040  42.360  57.340  1.00  0.00           C
ATOM   1509  HZ  PHE B 109      35.640  42.120  56.500  1.00  0.00           H
ATOM   1510  C   PHE B 109      30.780  44.390  59.850  1.00  0.00           C
ATOM   1511  O   PHE B 109      30.730  44.950  58.710  1.00  0.00           O
ATOM   1512  N   GLY B 110      29.760  43.540  60.220  1.00  0.00           N
ATOM   1513  H   GLY B 110      29.770  43.120  61.160  1.00  0.00           H
ATOM   1514  CA  GLY B 110      28.680  43.250  59.320  1.00  0.00           C
ATOM   1515  HA1 GLY B 110      29.050  42.760  58.380  1.00  0.00           H
ATOM   1516  HA2 GLY B 110      28.280  42.410  59.940  1.00  0.00           H
ATOM   1517  C   GLY B 110      27.610  44.300  59.050  1.00  0.00           C
ATOM   1518  O   GLY B 110      27.010  44.200  57.950  1.00  0.00           O
ATOM   1519  N   LEU B 111      27.420  45.320  59.910  1.00  0.00           N
ATOM   1520  H   LEU B 111      27.930  45.210  60.740  1.00  0.00           H
ATOM   1521  CA  LEU B 111      26.630  46.570  59.740  1.00  0.00           C
ATOM   1522  HA  LEU B 111      25.690  46.270  59.280  1.00  0.00           H
ATOM   1523  CB  LEU B 111      26.280  47.250  61.140  1.00  0.00           C
ATOM   1524  HB1 LEU B 111      27.190  47.620  61.600  1.00  0.00           H
ATOM   1525  HB2 LEU B 111      25.630  48.140  61.000  1.00  0.00           H
ATOM   1526  CG  LEU B 111      25.540  46.350  62.150  1.00  0.00           C
ATOM   1527  HG  LEU B 111      26.380  45.740  62.530  1.00  0.00           H
ATOM   1528  CD1 LEU B 111      24.970  47.110  63.370  1.00  0.00           C
ATOM   1529 1HD1 LEU B 111      24.210  47.910  63.220  1.00  0.00           H
ATOM   1530 2HD1 LEU B 111      24.530  46.500  64.110  1.00  0.00           H
ATOM   1531 3HD1 LEU B 111      25.810  47.580  63.880  1.00  0.00           H
ATOM   1532  CD2 LEU B 111      24.430  45.570  61.480  1.00  0.00           C
ATOM   1533 1HD2 LEU B 111      24.800  44.840  60.800  1.00  0.00           H
ATOM   1534 2HD2 LEU B 111      23.800  45.130  62.320  1.00  0.00           H
ATOM   1535 3HD2 LEU B 111      23.730  46.280  61.110  1.00  0.00           H
ATOM   1536  C   LEU B 111      27.340  47.590  58.860  1.00  0.00           C
ATOM   1537  O   LEU B 111      26.740  48.660  58.600  1.00  0.00           O
ATOM   1538  N   PHE B 112      28.500  47.280  58.270  1.00  0.00           N
ATOM   1539  H   PHE B 112      29.070  46.470  58.570  1.00  0.00           H
ATOM   1540  CA  PHE B 112      29.190  48.030  57.240  1.00  0.00           C
ATOM   1541  HA  PHE B 112      28.460  48.740  56.820  1.00  0.00           H
ATOM   1542  CB  PHE B 112      30.450  48.850  57.780  1.00  0.00           C
ATOM   1543  HB1 PHE B 112      31.050  48.170  58.420  1.00  0.00           H
ATOM   1544  HB2 PHE B 112      31.080  49.200  56.960  1.00  0.00           H
ATOM   1545  CG  PHE B 112      30.240  50.150  58.460  1.00  0.00           C
ATOM   1546  CD1 PHE B 112      29.970  51.340  57.710  1.00  0.00           C
ATOM   1547  HD1 PHE B 112      29.820  51.300  56.580  1.00  0.00           H
ATOM   1548  CD2 PHE B 112      30.340  50.250  59.840  1.00  0.00           C
ATOM   1549  HD2 PHE B 112      30.560  49.400  60.470  1.00  0.00           H
ATOM   1550  CE1 PHE B 112      29.790  52.560  58.320  1.00  0.00           C
ATOM   1551  HE1 PHE B 112      29.620  53.420  57.690  1.00  0.00           H
ATOM   1552  CE2 PHE B 112      30.170  51.500  60.450  1.00  0.00           C
ATOM   1553  HE2 PHE B 112      30.290  51.500  61.540  1.00  0.00           H
ATOM   1554  CZ  PHE B 112      29.830  52.660  59.710  1.00  0.00           C
ATOM   1555  HZ  PHE B 112      29.750  53.630  60.240  1.00  0.00           H
ATOM   1556  C   PHE B 112      29.450  47.130  56.040  1.00  0.00           C
ATOM   1557  O   PHE B 112      30.450  47.300  55.370  1.00  0.00           O
ATOM   1558  N   LEU B 113      28.610  46.140  55.860  1.00  0.00           N
ATOM   1559  H   LEU B 113      27.840  45.960  56.500  1.00  0.00           H
ATOM   1560  CA  LEU B 113      28.870  45.020  54.960  1.00  0.00           C
ATOM   1561  HA  LEU B 113      29.440  45.420  54.140  1.00  0.00           H
ATOM   1562  CB  LEU B 113      29.690  43.910  55.570  1.00  0.00           C
ATOM   1563  HB1 LEU B 113      30.350  44.320  56.290  1.00  0.00           H
ATOM   1564  HB2 LEU B 113      29.020  43.320  56.130  1.00  0.00           H
ATOM   1565  CG  LEU B 113      30.590  43.000  54.710  1.00  0.00           C
ATOM   1566  HG  LEU B 113      31.250  43.680  54.220  1.00  0.00           H
ATOM   1567  CD1 LEU B 113      31.440  42.190  55.640  1.00  0.00           C
ATOM   1568 1HD1 LEU B 113      32.130  41.440  55.160  1.00  0.00           H
ATOM   1569 2HD1 LEU B 113      31.940  42.870  56.380  1.00  0.00           H
ATOM   1570 3HD1 LEU B 113      30.880  41.510  56.290  1.00  0.00           H
ATOM   1571  CD2 LEU B 113      29.870  42.100  53.740  1.00  0.00           C
ATOM   1572 1HD2 LEU B 113      28.910  42.620  53.300  1.00  0.00           H
ATOM   1573 2HD2 LEU B 113      30.430  42.100  52.790  1.00  0.00           H
ATOM   1574 3HD2 LEU B 113      29.500  41.110  54.080  1.00  0.00           H
ATOM   1575  C   LEU B 113      27.590  44.640  54.260  1.00  0.00           C
ATOM   1576  O   LEU B 113      27.490  45.020  53.070  1.00  0.00           O
ATOM   1577  N   SER B 114      26.510  44.140  54.960  1.00  0.00           N
ATOM   1578  H   SER B 114      26.470  44.050  55.960  1.00  0.00           H
ATOM   1579  CA  SER B 114      25.280  43.860  54.280  1.00  0.00           C
ATOM   1580  HA  SER B 114      25.490  43.200  53.420  1.00  0.00           H
ATOM   1581  CB  SER B 114      24.250  43.260  55.250  1.00  0.00           C
ATOM   1582  HB1 SER B 114      23.350  43.020  54.630  1.00  0.00           H
ATOM   1583  HB2 SER B 114      24.640  42.310  55.640  1.00  0.00           H
ATOM   1584  OG  SER B 114      23.880  44.060  56.400  1.00  0.00           O
ATOM   1585  HG  SER B 114      23.590  43.350  57.030  1.00  0.00           H
ATOM   1586  C   SER B 114      24.620  45.090  53.780  1.00  0.00           C
ATOM   1587  O   SER B 114      23.940  44.970  52.740  1.00  0.00           O
ATOM   1588  N   SER B 115      24.800  46.280  54.390  1.00  0.00           N
ATOM   1589  H   SER B 115      25.340  46.270  55.260  1.00  0.00           H
ATOM   1590  CA  SER B 115      24.230  47.590  53.870  1.00  0.00           C
ATOM   1591  HA  SER B 115      23.280  47.420  53.430  1.00  0.00           H
ATOM   1592  CB  SER B 115      24.250  48.650  55.080  1.00  0.00           C
ATOM   1593  HB1 SER B 115      23.790  49.620  54.810  1.00  0.00           H
ATOM   1594  HB2 SER B 115      23.550  48.340  55.840  1.00  0.00           H
ATOM   1595  OG  SER B 115      25.560  48.940  55.490  1.00  0.00           O
ATOM   1596  HG  SER B 115      25.580  49.550  56.260  1.00  0.00           H
ATOM   1597  C   SER B 115      25.080  48.040  52.630  1.00  0.00           C
ATOM   1598  O   SER B 115      24.570  48.140  51.480  1.00  0.00           O
ATOM   1599  N   PHE B 116      26.410  48.260  52.890  1.00  0.00           N
ATOM   1600  H   PHE B 116      26.520  48.100  53.920  1.00  0.00           H
ATOM   1601  CA  PHE B 116      27.350  49.050  52.080  1.00  0.00           C
ATOM   1602  HA  PHE B 116      26.820  50.020  51.960  1.00  0.00           H
ATOM   1603  CB  PHE B 116      28.650  49.200  52.950  1.00  0.00           C
ATOM   1604  HB1 PHE B 116      28.380  49.420  53.960  1.00  0.00           H
ATOM   1605  HB2 PHE B 116      29.250  48.320  53.000  1.00  0.00           H
ATOM   1606  CG  PHE B 116      29.620  50.300  52.450  1.00  0.00           C
ATOM   1607  CD1 PHE B 116      30.600  50.030  51.480  1.00  0.00           C
ATOM   1608  HD1 PHE B 116      30.700  48.980  51.070  1.00  0.00           H
ATOM   1609  CD2 PHE B 116      29.510  51.580  53.060  1.00  0.00           C
ATOM   1610  HD2 PHE B 116      28.790  51.860  53.780  1.00  0.00           H
ATOM   1611  CE1 PHE B 116      31.440  51.070  51.050  1.00  0.00           C
ATOM   1612  HE1 PHE B 116      32.240  51.000  50.310  1.00  0.00           H
ATOM   1613  CE2 PHE B 116      30.360  52.590  52.620  1.00  0.00           C
ATOM   1614  HE2 PHE B 116      30.140  53.530  52.990  1.00  0.00           H
ATOM   1615  CZ  PHE B 116      31.280  52.390  51.550  1.00  0.00           C
ATOM   1616  HZ  PHE B 116      31.850  53.200  51.160  1.00  0.00           H
ATOM   1617  C   PHE B 116      27.670  48.460  50.660  1.00  0.00           C
ATOM   1618  O   PHE B 116      27.950  49.150  49.660  1.00  0.00           O
ATOM   1619  N   VAL B 117      27.760  47.170  50.530  1.00  0.00           N
ATOM   1620  H   VAL B 117      27.390  46.600  51.300  1.00  0.00           H
ATOM   1621  CA  VAL B 117      28.210  46.480  49.280  1.00  0.00           C
ATOM   1622  HA  VAL B 117      29.120  46.950  48.880  1.00  0.00           H
ATOM   1623  CB  VAL B 117      28.590  44.990  49.530  1.00  0.00           C
ATOM   1624  HB  VAL B 117      29.100  44.530  48.680  1.00  0.00           H
ATOM   1625  CG1 VAL B 117      29.620  44.960  50.620  1.00  0.00           C
ATOM   1626 1HG1 VAL B 117      30.570  45.490  50.380  1.00  0.00           H
ATOM   1627 2HG1 VAL B 117      29.220  45.470  51.500  1.00  0.00           H
ATOM   1628 3HG1 VAL B 117      29.980  43.970  50.890  1.00  0.00           H
ATOM   1629  CG2 VAL B 117      27.380  44.080  49.890  1.00  0.00           C
ATOM   1630 1HG2 VAL B 117      26.730  44.600  50.590  1.00  0.00           H
ATOM   1631 2HG2 VAL B 117      26.750  43.710  49.120  1.00  0.00           H
ATOM   1632 3HG2 VAL B 117      27.820  43.210  50.450  1.00  0.00           H
ATOM   1633  C   VAL B 117      27.230  46.680  48.110  1.00  0.00           C
ATOM   1634  O   VAL B 117      27.580  46.670  46.900  1.00  0.00           O
ATOM   1635  N   LEU B 118      25.990  46.890  48.510  1.00  0.00           N
ATOM   1636  H   LEU B 118      25.820  46.910  49.510  1.00  0.00           H
ATOM   1637  CA  LEU B 118      24.760  47.090  47.660  1.00  0.00           C
ATOM   1638  HA  LEU B 118      24.750  46.270  46.990  1.00  0.00           H
ATOM   1639  CB  LEU B 118      23.510  47.020  48.500  1.00  0.00           C
ATOM   1640  HB1 LEU B 118      23.610  47.890  49.100  1.00  0.00           H
ATOM   1641  HB2 LEU B 118      22.700  47.200  47.780  1.00  0.00           H
ATOM   1642  CG  LEU B 118      23.340  45.880  49.510  1.00  0.00           C
ATOM   1643  HG  LEU B 118      24.200  45.940  50.190  1.00  0.00           H
ATOM   1644  CD1 LEU B 118      22.090  46.030  50.370  1.00  0.00           C
ATOM   1645 1HD1 LEU B 118      21.890  45.200  50.950  1.00  0.00           H
ATOM   1646 2HD1 LEU B 118      22.210  46.900  51.000  1.00  0.00           H
ATOM   1647 3HD1 LEU B 118      21.270  46.270  49.780  1.00  0.00           H
ATOM   1648  CD2 LEU B 118      23.290  44.510  48.860  1.00  0.00           C
ATOM   1649 1HD2 LEU B 118      24.160  44.280  48.330  1.00  0.00           H
ATOM   1650 2HD2 LEU B 118      23.120  43.770  49.620  1.00  0.00           H
ATOM   1651 3HD2 LEU B 118      22.470  44.420  48.200  1.00  0.00           H
ATOM   1652  C   LEU B 118      24.830  48.300  46.750  1.00  0.00           C
ATOM   1653  O   LEU B 118      23.940  48.430  45.800  1.00  0.00           O
ATOM   1654  N   ILE B 119      25.760  49.240  47.060  1.00  0.00           N
ATOM   1655  H   ILE B 119      26.410  49.050  47.800  1.00  0.00           H
ATOM   1656  CA  ILE B 119      26.150  50.270  46.080  1.00  0.00           C
ATOM   1657  HA  ILE B 119      25.210  50.790  45.990  1.00  0.00           H
ATOM   1658  CB  ILE B 119      27.250  51.110  46.720  1.00  0.00           C
ATOM   1659  HB  ILE B 119      28.050  50.460  47.050  1.00  0.00           H
ATOM   1660  CG1 ILE B 119      26.840  51.740  48.020  1.00  0.00           C
ATOM   1661 1HG1 ILE B 119      25.890  52.230  47.770  1.00  0.00           H
ATOM   1662 2HG1 ILE B 119      26.460  50.990  48.780  1.00  0.00           H
ATOM   1663  CG2 ILE B 119      27.910  52.200  45.720  1.00  0.00           C
ATOM   1664 1HG2 ILE B 119      27.300  52.910  45.300  1.00  0.00           H
ATOM   1665 2HG2 ILE B 119      28.560  52.870  46.290  1.00  0.00           H
ATOM   1666 3HG2 ILE B 119      28.450  51.790  44.840  1.00  0.00           H
ATOM   1667  CD  ILE B 119      27.900  52.580  48.770  1.00  0.00           C
ATOM   1668  HD1 ILE B 119      27.480  52.940  49.710  1.00  0.00           H
ATOM   1669  HD2 ILE B 119      28.730  51.910  49.000  1.00  0.00           H
ATOM   1670  HD3 ILE B 119      28.320  53.510  48.260  1.00  0.00           H
ATOM   1671  C   ILE B 119      26.480  49.720  44.690  1.00  0.00           C
ATOM   1672  O   ILE B 119      26.290  50.440  43.660  1.00  0.00           O
ATOM   1673  N   CYS B 120      26.920  48.440  44.550  1.00  0.00           N
ATOM   1674  H   CYS B 120      27.230  47.910  45.350  1.00  0.00           H
ATOM   1675  CA  CYS B 120      27.120  47.790  43.280  1.00  0.00           C
ATOM   1676  HA  CYS B 120      27.890  48.270  42.800  1.00  0.00           H
ATOM   1677  CB  CYS B 120      27.670  46.430  43.470  1.00  0.00           C
ATOM   1678  HB1 CYS B 120      28.080  46.240  44.460  1.00  0.00           H
ATOM   1679  HB2 CYS B 120      26.930  45.690  43.280  1.00  0.00           H
ATOM   1680  SG  CYS B 120      28.970  46.070  42.270  1.00  0.00           S
ATOM   1681  HG  CYS B 120      28.240  46.290  41.130  1.00  0.00           H
ATOM   1682  C   CYS B 120      25.940  47.740  42.220  1.00  0.00           C
ATOM   1683  O   CYS B 120      26.110  47.570  41.010  1.00  0.00           O
ATOM   1684  N   ILE B 121      24.670  47.860  42.740  1.00  0.00           N
ATOM   1685  H   ILE B 121      24.570  47.890  43.730  1.00  0.00           H
ATOM   1686  CA  ILE B 121      23.410  47.670  41.940  1.00  0.00           C
ATOM   1687  HA  ILE B 121      23.480  46.870  41.320  1.00  0.00           H
ATOM   1688  CB  ILE B 121      22.220  47.310  42.830  1.00  0.00           C
ATOM   1689  HB  ILE B 121      22.210  47.960  43.710  1.00  0.00           H
ATOM   1690  CG1 ILE B 121      22.400  45.910  43.430  1.00  0.00           C
ATOM   1691 1HG1 ILE B 121      21.840  45.190  42.940  1.00  0.00           H
ATOM   1692 2HG1 ILE B 121      23.380  45.620  43.240  1.00  0.00           H
ATOM   1693  CG2 ILE B 121      20.810  47.410  42.100  1.00  0.00           C
ATOM   1694 1HG2 ILE B 121      20.740  46.760  41.190  1.00  0.00           H
ATOM   1695 2HG2 ILE B 121      19.950  47.070  42.710  1.00  0.00           H
ATOM   1696 3HG2 ILE B 121      20.570  48.420  41.780  1.00  0.00           H
ATOM   1697  CD  ILE B 121      22.080  45.740  44.940  1.00  0.00           C
ATOM   1698  HD1 ILE B 121      22.050  44.660  45.290  1.00  0.00           H
ATOM   1699  HD2 ILE B 121      22.680  46.320  45.590  1.00  0.00           H
ATOM   1700  HD3 ILE B 121      21.040  46.120  45.160  1.00  0.00           H
ATOM   1701  C   ILE B 121      23.190  48.930  41.010  1.00  0.00           C
ATOM   1702  O   ILE B 121      22.980  48.680  39.800  1.00  0.00           O
ATOM   1703  N   SER B 122      23.420  50.130  41.490  1.00  0.00           N
ATOM   1704  H   SER B 122      23.670  50.370  42.440  1.00  0.00           H
ATOM   1705  CA  SER B 122      23.210  51.400  40.780  1.00  0.00           C
ATOM   1706  HA  SER B 122      22.290  51.350  40.440  1.00  0.00           H
ATOM   1707  CB  SER B 122      23.290  52.550  41.800  1.00  0.00           C
ATOM   1708  HB1 SER B 122      23.430  53.530  41.350  1.00  0.00           H
ATOM   1709  HB2 SER B 122      22.300  52.620  42.320  1.00  0.00           H
ATOM   1710  OG  SER B 122      24.310  52.370  42.830  1.00  0.00           O
ATOM   1711  HG  SER B 122      24.640  53.190  43.020  1.00  0.00           H
ATOM   1712  C   SER B 122      24.150  51.530  39.660  1.00  0.00           C
ATOM   1713  O   SER B 122      23.790  52.170  38.670  1.00  0.00           O
ATOM   1714  N   ILE B 123      25.340  50.900  39.710  1.00  0.00           N
ATOM   1715  H   ILE B 123      25.610  50.480  40.600  1.00  0.00           H
ATOM   1716  CA  ILE B 123      26.360  50.890  38.730  1.00  0.00           C
ATOM   1717  HA  ILE B 123      26.540  51.900  38.350  1.00  0.00           H
ATOM   1718  CB  ILE B 123      27.680  50.200  39.200  1.00  0.00           C
ATOM   1719  HB  ILE B 123      27.630  49.110  39.220  1.00  0.00           H
ATOM   1720  CG1 ILE B 123      27.990  50.580  40.680  1.00  0.00           C
ATOM   1721 1HG1 ILE B 123      27.900  51.610  40.620  1.00  0.00           H
ATOM   1722 2HG1 ILE B 123      27.330  50.110  41.320  1.00  0.00           H
ATOM   1723  CG2 ILE B 123      28.950  50.590  38.340  1.00  0.00           C
ATOM   1724 1HG2 ILE B 123      29.890  50.260  38.770  1.00  0.00           H
ATOM   1725 2HG2 ILE B 123      29.010  50.030  37.370  1.00  0.00           H
ATOM   1726 3HG2 ILE B 123      29.020  51.650  38.180  1.00  0.00           H
ATOM   1727  CD  ILE B 123      29.330  50.270  41.300  1.00  0.00           C
ATOM   1728  HD1 ILE B 123      29.410  50.420  42.380  1.00  0.00           H
ATOM   1729  HD2 ILE B 123      29.480  49.210  41.090  1.00  0.00           H
ATOM   1730  HD3 ILE B 123      30.160  50.880  40.970  1.00  0.00           H
ATOM   1731  C   ILE B 123      25.900  50.090  37.490  1.00  0.00           C
ATOM   1732  O   ILE B 123      26.030  50.570  36.380  1.00  0.00           O
ATOM   1733  N   ASP B 124      25.490  48.870  37.680  1.00  0.00           N
ATOM   1734  H   ASP B 124      25.520  48.640  38.670  1.00  0.00           H
ATOM   1735  CA  ASP B 124      24.940  47.950  36.750  1.00  0.00           C
ATOM   1736  HA  ASP B 124      25.670  47.770  35.900  1.00  0.00           H
ATOM   1737  CB  ASP B 124      24.740  46.540  37.460  1.00  0.00           C
ATOM   1738  HB1 ASP B 124      25.720  46.060  37.570  1.00  0.00           H
ATOM   1739  HB2 ASP B 124      24.450  46.640  38.430  1.00  0.00           H
ATOM   1740  CG  ASP B 124      23.670  45.530  36.910  1.00  0.00           C
ATOM   1741  OD1 ASP B 124      23.850  45.010  35.770  1.00  0.00           O
ATOM   1742  OD2 ASP B 124      22.630  45.330  37.510  1.00  0.00           O
ATOM   1743  C   ASP B 124      23.640  48.440  36.090  1.00  0.00           C
ATOM   1744  O   ASP B 124      23.530  48.390  34.860  1.00  0.00           O
ATOM   1745  N   ARG B 125      22.730  49.040  36.830  1.00  0.00           N
ATOM   1746  H   ARG B 125      22.950  49.060  37.830  1.00  0.00           H
ATOM   1747  CA  ARG B 125      21.440  49.550  36.420  1.00  0.00           C
ATOM   1748  HA  ARG B 125      20.980  48.900  35.810  1.00  0.00           H
ATOM   1749  CB  ARG B 125      20.500  49.960  37.590  1.00  0.00           C
ATOM   1750  HB1 ARG B 125      20.840  50.810  38.110  1.00  0.00           H
ATOM   1751  HB2 ARG B 125      19.590  50.330  36.990  1.00  0.00           H
ATOM   1752  CG  ARG B 125      19.870  48.880  38.510  1.00  0.00           C
ATOM   1753  HG1 ARG B 125      20.370  49.080  39.450  1.00  0.00           H
ATOM   1754  HG2 ARG B 125      18.870  49.040  38.710  1.00  0.00           H
ATOM   1755  CD  ARG B 125      20.010  47.420  38.110  1.00  0.00           C
ATOM   1756  HD1 ARG B 125      21.020  47.090  37.910  1.00  0.00           H
ATOM   1757  HD2 ARG B 125      19.560  46.890  38.930  1.00  0.00           H
ATOM   1758  NE  ARG B 125      19.210  47.280  36.800  1.00  0.00           N
ATOM   1759  HE  ARG B 125      18.440  47.960  36.730  1.00  0.00           H
ATOM   1760  CZ  ARG B 125      19.510  46.620  35.700  1.00  0.00           C
ATOM   1761  NH1 ARG B 125      20.620  45.890  35.590  1.00  0.00           N
ATOM   1762 1HH1 ARG B 125      21.250  45.810  36.360  1.00  0.00           H
ATOM   1763 2HH1 ARG B 125      20.810  45.440  34.700  1.00  0.00           H
ATOM   1764  NH2 ARG B 125      18.620  46.650  34.700  1.00  0.00           N
ATOM   1765 1HH2 ARG B 125      17.720  47.170  34.720  1.00  0.00           H
ATOM   1766 2HH2 ARG B 125      18.780  46.280  33.720  1.00  0.00           H
ATOM   1767  C   ARG B 125      21.680  50.830  35.590  1.00  0.00           C
ATOM   1768  O   ARG B 125      21.070  51.020  34.510  1.00  0.00           O
ATOM   1769  N   TYR B 126      22.650  51.740  36.000  1.00  0.00           N
ATOM   1770  H   TYR B 126      23.060  51.670  36.880  1.00  0.00           H
ATOM   1771  CA  TYR B 126      23.110  52.890  35.220  1.00  0.00           C
ATOM   1772  HA  TYR B 126      22.270  53.620  35.200  1.00  0.00           H
ATOM   1773  CB  TYR B 126      24.150  53.760  36.010  1.00  0.00           C
ATOM   1774  HB1 TYR B 126      23.780  53.980  37.030  1.00  0.00           H
ATOM   1775  HB2 TYR B 126      25.040  53.150  36.130  1.00  0.00           H
ATOM   1776  CG  TYR B 126      24.500  55.040  35.260  1.00  0.00           C
ATOM   1777  CD1 TYR B 126      23.920  56.270  35.590  1.00  0.00           C
ATOM   1778  HD1 TYR B 126      23.130  56.300  36.200  1.00  0.00           H
ATOM   1779  CD2 TYR B 126      25.560  54.980  34.360  1.00  0.00           C
ATOM   1780  HD2 TYR B 126      25.980  54.010  34.200  1.00  0.00           H
ATOM   1781  CE1 TYR B 126      24.290  57.370  34.900  1.00  0.00           C
ATOM   1782  HE1 TYR B 126      23.730  58.250  35.000  1.00  0.00           H
ATOM   1783  CE2 TYR B 126      26.040  56.120  33.680  1.00  0.00           C
ATOM   1784  HE2 TYR B 126      26.860  56.160  32.930  1.00  0.00           H
ATOM   1785  CZ  TYR B 126      25.370  57.380  33.960  1.00  0.00           C
ATOM   1786  OH  TYR B 126      25.750  58.530  33.360  1.00  0.00           O
ATOM   1787  HH  TYR B 126      25.250  59.270  33.620  1.00  0.00           H
ATOM   1788  C   TYR B 126      23.680  52.400  33.870  1.00  0.00           C
ATOM   1789  O   TYR B 126      23.140  52.810  32.860  1.00  0.00           O
ATOM   1790  N   PHE B 127      24.630  51.390  33.900  1.00  0.00           N
ATOM   1791  H   PHE B 127      24.850  51.020  34.830  1.00  0.00           H
ATOM   1792  CA  PHE B 127      25.220  50.830  32.650  1.00  0.00           C
ATOM   1793  HA  PHE B 127      25.180  51.630  31.980  1.00  0.00           H
ATOM   1794  CB  PHE B 127      26.650  50.400  32.820  1.00  0.00           C
ATOM   1795  HB1 PHE B 127      26.710  49.630  33.540  1.00  0.00           H
ATOM   1796  HB2 PHE B 127      27.150  49.850  31.970  1.00  0.00           H
ATOM   1797  CG  PHE B 127      27.560  51.570  33.170  1.00  0.00           C
ATOM   1798  CD1 PHE B 127      28.190  51.410  34.400  1.00  0.00           C
ATOM   1799  HD1 PHE B 127      28.220  50.440  34.850  1.00  0.00           H
ATOM   1800  CD2 PHE B 127      27.790  52.710  32.420  1.00  0.00           C
ATOM   1801  HD2 PHE B 127      27.300  52.840  31.500  1.00  0.00           H
ATOM   1802  CE1 PHE B 127      28.950  52.480  34.930  1.00  0.00           C
ATOM   1803  HE1 PHE B 127      29.490  52.410  35.860  1.00  0.00           H
ATOM   1804  CE2 PHE B 127      28.470  53.830  32.930  1.00  0.00           C
ATOM   1805  HE2 PHE B 127      28.520  54.770  32.410  1.00  0.00           H
ATOM   1806  CZ  PHE B 127      29.100  53.670  34.190  1.00  0.00           C
ATOM   1807  HZ  PHE B 127      29.580  54.430  34.760  1.00  0.00           H
ATOM   1808  C   PHE B 127      24.370  49.790  31.880  1.00  0.00           C
ATOM   1809  O   PHE B 127      24.900  49.110  30.950  1.00  0.00           O
ATOM   1810  N   ALA B 128      23.100  49.710  32.250  1.00  0.00           N
ATOM   1811  H   ALA B 128      22.780  50.340  32.940  1.00  0.00           H
ATOM   1812  CA  ALA B 128      22.050  49.000  31.530  1.00  0.00           C
ATOM   1813  HA  ALA B 128      22.530  48.460  30.760  1.00  0.00           H
ATOM   1814  CB  ALA B 128      21.420  47.980  32.470  1.00  0.00           C
ATOM   1815  HB1 ALA B 128      22.150  47.200  32.730  1.00  0.00           H
ATOM   1816  HB2 ALA B 128      21.040  48.570  33.290  1.00  0.00           H
ATOM   1817  HB3 ALA B 128      20.610  47.450  32.050  1.00  0.00           H
ATOM   1818  C   ALA B 128      21.040  49.920  30.860  1.00  0.00           C
ATOM   1819  O   ALA B 128      20.870  49.920  29.580  1.00  0.00           O
ATOM   1820  N   VAL B 129      20.420  50.780  31.630  1.00  0.00           N
ATOM   1821  H   VAL B 129      20.560  50.710  32.610  1.00  0.00           H
ATOM   1822  CA  VAL B 129      19.240  51.480  31.180  1.00  0.00           C
ATOM   1823  HA  VAL B 129      18.950  51.170  30.190  1.00  0.00           H
ATOM   1824  CB  VAL B 129      18.010  51.270  32.080  1.00  0.00           C
ATOM   1825  HB  VAL B 129      18.060  51.840  33.040  1.00  0.00           H
ATOM   1826  CG1 VAL B 129      16.620  51.930  31.450  1.00  0.00           C
ATOM   1827 1HG1 VAL B 129      16.640  53.000  31.430  1.00  0.00           H
ATOM   1828 2HG1 VAL B 129      16.270  51.480  30.540  1.00  0.00           H
ATOM   1829 3HG1 VAL B 129      15.780  51.620  32.020  1.00  0.00           H
ATOM   1830  CG2 VAL B 129      17.880  49.790  32.500  1.00  0.00           C
ATOM   1831 1HG2 VAL B 129      18.600  49.440  33.170  1.00  0.00           H
ATOM   1832 2HG2 VAL B 129      16.960  49.670  33.060  1.00  0.00           H
ATOM   1833 3HG2 VAL B 129      17.970  49.080  31.720  1.00  0.00           H
ATOM   1834  C   VAL B 129      19.480  52.960  30.970  1.00  0.00           C
ATOM   1835  O   VAL B 129      19.020  53.480  29.900  1.00  0.00           O
ATOM   1836  N   LEU B 130      20.310  53.680  31.720  1.00  0.00           N
ATOM   1837  H   LEU B 130      20.810  53.210  32.430  1.00  0.00           H
ATOM   1838  CA  LEU B 130      20.520  55.120  31.570  1.00  0.00           C
ATOM   1839  HA  LEU B 130      19.660  55.560  31.210  1.00  0.00           H
ATOM   1840  CB  LEU B 130      21.080  55.680  32.930  1.00  0.00           C
ATOM   1841  HB1 LEU B 130      21.840  55.030  33.400  1.00  0.00           H
ATOM   1842  HB2 LEU B 130      21.390  56.700  32.720  1.00  0.00           H
ATOM   1843  CG  LEU B 130      19.930  55.990  33.930  1.00  0.00           C
ATOM   1844  HG  LEU B 130      18.980  56.280  33.380  1.00  0.00           H
ATOM   1845  CD1 LEU B 130      19.370  54.770  34.690  1.00  0.00           C
ATOM   1846 1HD1 LEU B 130      20.200  54.100  35.040  1.00  0.00           H
ATOM   1847 2HD1 LEU B 130      18.720  55.190  35.510  1.00  0.00           H
ATOM   1848 3HD1 LEU B 130      18.790  54.010  34.120  1.00  0.00           H
ATOM   1849  CD2 LEU B 130      20.330  57.200  34.860  1.00  0.00           C
ATOM   1850 1HD2 LEU B 130      21.050  56.940  35.620  1.00  0.00           H
ATOM   1851 2HD2 LEU B 130      20.740  58.060  34.330  1.00  0.00           H
ATOM   1852 3HD2 LEU B 130      19.490  57.660  35.320  1.00  0.00           H
ATOM   1853  C   LEU B 130      21.590  55.370  30.470  1.00  0.00           C
ATOM   1854  O   LEU B 130      21.600  56.390  29.760  1.00  0.00           O
ATOM   1855  N   LYS B 131      22.520  54.370  30.330  1.00  0.00           N
ATOM   1856  H   LYS B 131      22.510  53.570  31.020  1.00  0.00           H
ATOM   1857  CA  LYS B 131      23.630  54.340  29.360  1.00  0.00           C
ATOM   1858  HA  LYS B 131      23.320  54.900  28.450  1.00  0.00           H
ATOM   1859  CB  LYS B 131      24.840  55.170  29.940  1.00  0.00           C
ATOM   1860  HB1 LYS B 131      24.540  56.170  30.100  1.00  0.00           H
ATOM   1861  HB2 LYS B 131      25.240  54.920  30.960  1.00  0.00           H
ATOM   1862  CG  LYS B 131      26.070  55.210  28.990  1.00  0.00           C
ATOM   1863  HG1 LYS B 131      26.600  54.260  29.010  1.00  0.00           H
ATOM   1864  HG2 LYS B 131      25.740  55.420  27.990  1.00  0.00           H
ATOM   1865  CD  LYS B 131      27.080  56.140  29.510  1.00  0.00           C
ATOM   1866  HD1 LYS B 131      26.690  57.150  29.650  1.00  0.00           H
ATOM   1867  HD2 LYS B 131      27.300  55.930  30.520  1.00  0.00           H
ATOM   1868  CE  LYS B 131      28.450  56.140  28.810  1.00  0.00           C
ATOM   1869  HE1 LYS B 131      28.840  55.170  28.910  1.00  0.00           H
ATOM   1870  HE2 LYS B 131      28.230  56.290  27.730  1.00  0.00           H
ATOM   1871  NZ  LYS B 131      29.390  57.140  29.350  1.00  0.00           N
ATOM   1872  HZ1 LYS B 131      29.000  58.030  29.310  1.00  0.00           H
ATOM   1873  HZ2 LYS B 131      29.530  56.850  30.240  1.00  0.00           H
ATOM   1874  HZ3 LYS B 131      30.180  57.100  28.810  1.00  0.00           H
ATOM   1875  C   LYS B 131      23.930  52.880  28.960  1.00  0.00           C
ATOM   1876  O   LYS B 131      24.620  52.150  29.750  1.00  0.00           O
ATOM   1877  N   PRO B 132      23.380  52.370  27.820  1.00  0.00           N
ATOM   1878  CA  PRO B 132      23.410  50.960  27.440  1.00  0.00           C
ATOM   1879  HA  PRO B 132      23.150  50.260  28.260  1.00  0.00           H
ATOM   1880  CB  PRO B 132      22.510  50.870  26.290  1.00  0.00           C
ATOM   1881  HB1 PRO B 132      22.810  50.090  25.620  1.00  0.00           H
ATOM   1882  HB2 PRO B 132      21.470  50.710  26.570  1.00  0.00           H
ATOM   1883  CG  PRO B 132      22.490  52.210  25.620  1.00  0.00           C
ATOM   1884  HG1 PRO B 132      23.410  52.160  24.950  1.00  0.00           H
ATOM   1885  HG2 PRO B 132      21.540  52.430  25.110  1.00  0.00           H
ATOM   1886  CD  PRO B 132      22.810  53.140  26.650  1.00  0.00           C
ATOM   1887  HD1 PRO B 132      23.460  53.980  26.300  1.00  0.00           H
ATOM   1888  HD2 PRO B 132      21.890  53.570  27.040  1.00  0.00           H
ATOM   1889  C   PRO B 132      24.950  50.750  27.090  1.00  0.00           C
ATOM   1890  O   PRO B 132      25.480  51.380  26.100  1.00  0.00           O
ATOM   1891  N   MET B 133      25.600  49.870  27.810  1.00  0.00           N
ATOM   1892  H   MET B 133      25.170  49.430  28.620  1.00  0.00           H
ATOM   1893  CA  MET B 133      26.950  49.390  27.540  1.00  0.00           C
ATOM   1894  HA  MET B 133      27.210  49.870  26.610  1.00  0.00           H
ATOM   1895  CB  MET B 133      28.000  49.960  28.560  1.00  0.00           C
ATOM   1896  HB1 MET B 133      27.660  50.010  29.560  1.00  0.00           H
ATOM   1897  HB2 MET B 133      28.930  49.370  28.630  1.00  0.00           H
ATOM   1898  CG  MET B 133      28.380  51.400  28.150  1.00  0.00           C
ATOM   1899  HG1 MET B 133      28.980  51.390  27.260  1.00  0.00           H
ATOM   1900  HG2 MET B 133      27.490  52.050  28.040  1.00  0.00           H
ATOM   1901  SD  MET B 133      29.060  52.470  29.450  1.00  0.00           S
ATOM   1902  CE  MET B 133      30.520  51.520  30.150  1.00  0.00           C
ATOM   1903  HE1 MET B 133      30.530  50.370  30.190  1.00  0.00           H
ATOM   1904  HE2 MET B 133      31.250  51.740  29.430  1.00  0.00           H
ATOM   1905  HE3 MET B 133      30.870  51.880  31.100  1.00  0.00           H
ATOM   1906  C   MET B 133      26.930  47.840  27.390  1.00  0.00           C
ATOM   1907  O   MET B 133      26.270  47.170  28.220  1.00  0.00           O
ATOM   1908  N   LYS B 134      27.460  47.230  26.300  1.00  0.00           N
ATOM   1909  H   LYS B 134      27.940  47.770  25.650  1.00  0.00           H
ATOM   1910  CA  LYS B 134      27.680  45.750  26.170  1.00  0.00           C
ATOM   1911  HA  LYS B 134      27.770  45.240  27.120  1.00  0.00           H
ATOM   1912  CB  LYS B 134      26.430  45.090  25.400  1.00  0.00           C
ATOM   1913  HB1 LYS B 134      26.670  44.080  25.240  1.00  0.00           H
ATOM   1914  HB2 LYS B 134      25.540  45.250  25.980  1.00  0.00           H
ATOM   1915  CG  LYS B 134      26.260  45.720  23.990  1.00  0.00           C
ATOM   1916  HG1 LYS B 134      25.760  46.690  24.300  1.00  0.00           H
ATOM   1917  HG2 LYS B 134      27.180  45.990  23.460  1.00  0.00           H
ATOM   1918  CD  LYS B 134      25.340  44.970  23.090  1.00  0.00           C
ATOM   1919  HD1 LYS B 134      25.800  44.080  22.830  1.00  0.00           H
ATOM   1920  HD2 LYS B 134      24.510  44.880  23.790  1.00  0.00           H
ATOM   1921  CE  LYS B 134      24.990  45.820  21.740  1.00  0.00           C
ATOM   1922  HE1 LYS B 134      24.390  46.680  22.120  1.00  0.00           H
ATOM   1923  HE2 LYS B 134      25.830  46.200  21.210  1.00  0.00           H
ATOM   1924  NZ  LYS B 134      24.160  45.060  20.810  1.00  0.00           N
ATOM   1925  HZ1 LYS B 134      24.780  44.360  20.410  1.00  0.00           H
ATOM   1926  HZ2 LYS B 134      23.410  44.660  21.360  1.00  0.00           H
ATOM   1927  HZ3 LYS B 134      23.920  45.620  20.020  1.00  0.00           H
ATOM   1928  C   LYS B 134      29.020  45.320  25.710  1.00  0.00           C
ATOM   1929  O   LYS B 134      29.450  44.180  25.960  1.00  0.00           O
ATOM   1930  N   LEU B 135      29.730  46.180  24.910  1.00  0.00           N
ATOM   1931  H   LEU B 135      29.300  47.150  24.730  1.00  0.00           H
ATOM   1932  CA  LEU B 135      30.970  45.970  24.220  1.00  0.00           C
ATOM   1933  HA  LEU B 135      31.080  44.920  24.040  1.00  0.00           H
ATOM   1934  CB  LEU B 135      30.940  46.770  22.850  1.00  0.00           C
ATOM   1935  HB1 LEU B 135      31.030  47.820  23.090  1.00  0.00           H
ATOM   1936  HB2 LEU B 135      31.920  46.580  22.430  1.00  0.00           H
ATOM   1937  CG  LEU B 135      29.840  46.470  21.840  1.00  0.00           C
ATOM   1938  HG  LEU B 135      28.870  46.520  22.260  1.00  0.00           H
ATOM   1939  CD1 LEU B 135      29.960  47.270  20.550  1.00  0.00           C
ATOM   1940 1HD1 LEU B 135      29.160  47.170  19.880  1.00  0.00           H
ATOM   1941 2HD1 LEU B 135      30.110  48.330  20.780  1.00  0.00           H
ATOM   1942 3HD1 LEU B 135      30.960  47.090  20.080  1.00  0.00           H
ATOM   1943  CD2 LEU B 135      29.880  44.970  21.390  1.00  0.00           C
ATOM   1944 1HD2 LEU B 135      30.760  44.710  20.780  1.00  0.00           H
ATOM   1945 2HD2 LEU B 135      29.750  44.190  22.180  1.00  0.00           H
ATOM   1946 3HD2 LEU B 135      28.930  44.900  20.810  1.00  0.00           H
ATOM   1947  C   LEU B 135      32.090  46.520  25.130  1.00  0.00           C
ATOM   1948  O   LEU B 135      33.210  46.810  24.620  1.00  0.00           O
ATOM   1949  N   SER B 136      31.830  46.650  26.430  1.00  0.00           N
ATOM   1950  H   SER B 136      30.970  46.220  26.740  1.00  0.00           H
ATOM   1951  CA  SER B 136      32.570  47.120  27.530  1.00  0.00           C
ATOM   1952  HA  SER B 136      33.620  46.890  27.430  1.00  0.00           H
ATOM   1953  CB  SER B 136      32.580  48.660  27.540  1.00  0.00           C
ATOM   1954  HB1 SER B 136      33.280  49.000  28.350  1.00  0.00           H
ATOM   1955  HB2 SER B 136      32.920  49.110  26.610  1.00  0.00           H
ATOM   1956  OG  SER B 136      31.330  49.200  27.790  1.00  0.00           O
ATOM   1957  HG  SER B 136      31.380  50.110  27.480  1.00  0.00           H
ATOM   1958  C   SER B 136      32.210  46.340  28.830  1.00  0.00           C
ATOM   1959  O   SER B 136      30.970  45.910  29.020  1.00  0.00           O
ATOM   1960  N   ASP B 137      33.220  46.030  29.680  1.00  0.00           N
ATOM   1961  H   ASP B 137      34.190  46.420  29.470  1.00  0.00           H
ATOM   1962  CA  ASP B 137      33.070  45.230  30.870  1.00  0.00           C
ATOM   1963  HA  ASP B 137      32.260  44.530  30.880  1.00  0.00           H
ATOM   1964  CB  ASP B 137      34.440  44.420  31.010  1.00  0.00           C
ATOM   1965  HB1 ASP B 137      34.490  43.700  30.190  1.00  0.00           H
ATOM   1966  HB2 ASP B 137      35.210  45.120  30.950  1.00  0.00           H
ATOM   1967  CG  ASP B 137      34.630  43.690  32.300  1.00  0.00           C
ATOM   1968  OD1 ASP B 137      35.810  43.540  32.770  1.00  0.00           O
ATOM   1969  OD2 ASP B 137      33.610  43.280  32.900  1.00  0.00           O
ATOM   1970  C   ASP B 137      32.680  46.260  32.040  1.00  0.00           C
ATOM   1971  O   ASP B 137      33.520  46.750  32.820  1.00  0.00           O
ATOM   1972  N   VAL B 138      31.410  46.620  32.140  1.00  0.00           N
ATOM   1973  H   VAL B 138      30.790  45.970  31.620  1.00  0.00           H
ATOM   1974  CA  VAL B 138      30.870  47.890  32.590  1.00  0.00           C
ATOM   1975  HA  VAL B 138      31.120  48.690  31.840  1.00  0.00           H
ATOM   1976  CB  VAL B 138      29.370  47.740  32.510  1.00  0.00           C
ATOM   1977  HB  VAL B 138      28.880  48.690  32.840  1.00  0.00           H
ATOM   1978  CG1 VAL B 138      28.910  47.390  31.090  1.00  0.00           C
ATOM   1979 1HG1 VAL B 138      29.030  46.300  30.880  1.00  0.00           H
ATOM   1980 2HG1 VAL B 138      27.750  47.490  31.110  1.00  0.00           H
ATOM   1981 3HG1 VAL B 138      29.320  48.070  30.310  1.00  0.00           H
ATOM   1982  CG2 VAL B 138      28.790  46.570  33.430  1.00  0.00           C
ATOM   1983 1HG2 VAL B 138      27.730  46.480  33.250  1.00  0.00           H
ATOM   1984 2HG2 VAL B 138      29.210  45.630  33.020  1.00  0.00           H
ATOM   1985 3HG2 VAL B 138      29.000  46.650  34.540  1.00  0.00           H
ATOM   1986  C   VAL B 138      31.200  48.380  34.040  1.00  0.00           C
ATOM   1987  O   VAL B 138      30.850  49.530  34.390  1.00  0.00           O
ATOM   1988  N   ALA B 139      31.580  47.500  34.940  1.00  0.00           N
ATOM   1989  H   ALA B 139      31.820  46.580  34.610  1.00  0.00           H
ATOM   1990  CA  ALA B 139      31.810  47.730  36.380  1.00  0.00           C
ATOM   1991  HA  ALA B 139      31.710  48.770  36.710  1.00  0.00           H
ATOM   1992  CB  ALA B 139      30.620  46.990  37.060  1.00  0.00           C
ATOM   1993  HB1 ALA B 139      30.930  45.930  37.030  1.00  0.00           H
ATOM   1994  HB2 ALA B 139      30.530  47.240  38.100  1.00  0.00           H
ATOM   1995  HB3 ALA B 139      29.660  47.110  36.650  1.00  0.00           H
ATOM   1996  C   ALA B 139      33.180  47.330  36.960  1.00  0.00           C
ATOM   1997  O   ALA B 139      33.310  47.170  38.180  1.00  0.00           O
ATOM   1998  N   ARG B 140      34.160  47.020  36.050  1.00  0.00           N
ATOM   1999  H   ARG B 140      34.080  47.250  35.070  1.00  0.00           H
ATOM   2000  CA  ARG B 140      35.530  46.540  36.420  1.00  0.00           C
ATOM   2001  HA  ARG B 140      35.460  45.700  37.070  1.00  0.00           H
ATOM   2002  CB  ARG B 140      36.290  46.090  35.160  1.00  0.00           C
ATOM   2003  HB1 ARG B 140      35.770  45.240  34.780  1.00  0.00           H
ATOM   2004  HB2 ARG B 140      36.270  46.900  34.410  1.00  0.00           H
ATOM   2005  CG  ARG B 140      37.750  45.630  35.500  1.00  0.00           C
ATOM   2006  HG1 ARG B 140      38.280  46.440  35.870  1.00  0.00           H
ATOM   2007  HG2 ARG B 140      37.660  44.950  36.370  1.00  0.00           H
ATOM   2008  CD  ARG B 140      38.440  44.830  34.450  1.00  0.00           C
ATOM   2009  HD1 ARG B 140      38.090  45.270  33.510  1.00  0.00           H
ATOM   2010  HD2 ARG B 140      39.530  44.900  34.450  1.00  0.00           H
ATOM   2011  NE  ARG B 140      38.030  43.400  34.370  1.00  0.00           N
ATOM   2012  HE  ARG B 140      37.260  43.250  33.730  1.00  0.00           H
ATOM   2013  CZ  ARG B 140      38.630  42.370  35.010  1.00  0.00           C
ATOM   2014  NH1 ARG B 140      39.630  42.560  35.850  1.00  0.00           N
ATOM   2015 1HH1 ARG B 140      40.070  43.510  36.010  1.00  0.00           H
ATOM   2016 2HH1 ARG B 140      40.300  41.810  36.010  1.00  0.00           H
ATOM   2017  NH2 ARG B 140      38.070  41.180  34.920  1.00  0.00           N
ATOM   2018 1HH2 ARG B 140      37.150  41.020  34.380  1.00  0.00           H
ATOM   2019 2HH2 ARG B 140      38.590  40.370  35.220  1.00  0.00           H
ATOM   2020  C   ARG B 140      36.190  47.550  37.340  1.00  0.00           C
ATOM   2021  O   ARG B 140      36.520  47.180  38.490  1.00  0.00           O
ATOM   2022  N   ARG B 141      36.520  48.720  36.830  1.00  0.00           N
ATOM   2023  H   ARG B 141      36.290  48.990  35.900  1.00  0.00           H
ATOM   2024  CA  ARG B 141      37.190  49.720  37.680  1.00  0.00           C
ATOM   2025  HA  ARG B 141      38.050  49.090  37.890  1.00  0.00           H
ATOM   2026  CB  ARG B 141      37.600  50.920  36.780  1.00  0.00           C
ATOM   2027  HB1 ARG B 141      36.780  51.240  36.160  1.00  0.00           H
ATOM   2028  HB2 ARG B 141      37.680  51.770  37.490  1.00  0.00           H
ATOM   2029  CG  ARG B 141      38.950  50.850  36.030  1.00  0.00           C
ATOM   2030  HG1 ARG B 141      39.670  50.470  36.740  1.00  0.00           H
ATOM   2031  HG2 ARG B 141      38.870  49.950  35.380  1.00  0.00           H
ATOM   2032  CD  ARG B 141      39.350  52.120  35.250  1.00  0.00           C
ATOM   2033  HD1 ARG B 141      38.660  52.290  34.420  1.00  0.00           H
ATOM   2034  HD2 ARG B 141      39.280  53.020  35.910  1.00  0.00           H
ATOM   2035  NE  ARG B 141      40.820  52.040  34.930  1.00  0.00           N
ATOM   2036  HE  ARG B 141      41.370  52.450  35.690  1.00  0.00           H
ATOM   2037  CZ  ARG B 141      41.400  51.810  33.730  1.00  0.00           C
ATOM   2038  NH1 ARG B 141      40.660  51.530  32.660  1.00  0.00           N
ATOM   2039 1HH1 ARG B 141      39.620  51.440  32.780  1.00  0.00           H
ATOM   2040 2HH1 ARG B 141      40.990  51.190  31.770  1.00  0.00           H
ATOM   2041  NH2 ARG B 141      42.750  51.710  33.630  1.00  0.00           N
ATOM   2042 1HH2 ARG B 141      43.430  52.020  34.360  1.00  0.00           H
ATOM   2043 2HH2 ARG B 141      43.150  51.510  32.690  1.00  0.00           H
ATOM   2044  C   ARG B 141      36.450  50.140  38.940  1.00  0.00           C
ATOM   2045  O   ARG B 141      37.090  50.210  39.990  1.00  0.00           O
ATOM   2046  N   GLY B 142      35.160  50.440  38.850  1.00  0.00           N
ATOM   2047  H   GLY B 142      34.720  50.180  37.940  1.00  0.00           H
ATOM   2048  CA  GLY B 142      34.200  50.750  39.950  1.00  0.00           C
ATOM   2049  HA1 GLY B 142      34.320  51.800  40.300  1.00  0.00           H
ATOM   2050  HA2 GLY B 142      33.230  50.760  39.470  1.00  0.00           H
ATOM   2051  C   GLY B 142      34.210  49.790  41.200  1.00  0.00           C
ATOM   2052  O   GLY B 142      34.100  50.250  42.360  1.00  0.00           O
ATOM   2053  N   ARG B 143      34.440  48.470  40.950  1.00  0.00           N
ATOM   2054  H   ARG B 143      34.630  48.220  40.020  1.00  0.00           H
ATOM   2055  CA  ARG B 143      34.660  47.450  42.020  1.00  0.00           C
ATOM   2056  HA  ARG B 143      33.780  47.380  42.710  1.00  0.00           H
ATOM   2057  CB  ARG B 143      34.920  46.000  41.420  1.00  0.00           C
ATOM   2058  HB1 ARG B 143      33.920  45.680  41.240  1.00  0.00           H
ATOM   2059  HB2 ARG B 143      35.300  45.930  40.430  1.00  0.00           H
ATOM   2060  CG  ARG B 143      35.690  45.020  42.300  1.00  0.00           C
ATOM   2061  HG1 ARG B 143      36.010  44.160  41.670  1.00  0.00           H
ATOM   2062  HG2 ARG B 143      36.690  45.360  42.680  1.00  0.00           H
ATOM   2063  CD  ARG B 143      34.960  44.410  43.450  1.00  0.00           C
ATOM   2064  HD1 ARG B 143      34.190  45.090  43.900  1.00  0.00           H
ATOM   2065  HD2 ARG B 143      34.470  43.510  43.270  1.00  0.00           H
ATOM   2066  NE  ARG B 143      35.760  44.200  44.620  1.00  0.00           N
ATOM   2067  HE  ARG B 143      36.830  44.170  44.520  1.00  0.00           H
ATOM   2068  CZ  ARG B 143      35.320  43.850  45.820  1.00  0.00           C
ATOM   2069  NH1 ARG B 143      34.060  43.850  46.190  1.00  0.00           N
ATOM   2070 1HH1 ARG B 143      33.340  43.590  45.460  1.00  0.00           H
ATOM   2071 2HH1 ARG B 143      33.770  43.790  47.190  1.00  0.00           H
ATOM   2072  NH2 ARG B 143      36.270  43.590  46.740  1.00  0.00           N
ATOM   2073 1HH2 ARG B 143      37.310  43.420  46.600  1.00  0.00           H
ATOM   2074 2HH2 ARG B 143      36.140  43.380  47.670  1.00  0.00           H
ATOM   2075  C   ARG B 143      35.740  47.850  42.980  1.00  0.00           C
ATOM   2076  O   ARG B 143      35.560  47.960  44.200  1.00  0.00           O
ATOM   2077  N   TYR B 144      36.940  48.030  42.430  1.00  0.00           N
ATOM   2078  H   TYR B 144      36.990  47.960  41.400  1.00  0.00           H
ATOM   2079  CA  TYR B 144      38.190  48.400  43.150  1.00  0.00           C
ATOM   2080  HA  TYR B 144      38.460  47.650  43.880  1.00  0.00           H
ATOM   2081  CB  TYR B 144      39.220  48.450  42.070  1.00  0.00           C
ATOM   2082  HB1 TYR B 144      39.140  49.390  41.430  1.00  0.00           H
ATOM   2083  HB2 TYR B 144      40.200  48.570  42.520  1.00  0.00           H
ATOM   2084  CG  TYR B 144      39.350  47.170  41.270  1.00  0.00           C
ATOM   2085  CD1 TYR B 144      39.420  45.930  41.870  1.00  0.00           C
ATOM   2086  HD1 TYR B 144      39.510  45.780  42.920  1.00  0.00           H
ATOM   2087  CD2 TYR B 144      39.300  47.190  39.870  1.00  0.00           C
ATOM   2088  HD2 TYR B 144      39.170  48.100  39.330  1.00  0.00           H
ATOM   2089  CE1 TYR B 144      39.470  44.760  41.110  1.00  0.00           C
ATOM   2090  HE1 TYR B 144      39.650  43.780  41.530  1.00  0.00           H
ATOM   2091  CE2 TYR B 144      39.360  46.040  39.090  1.00  0.00           C
ATOM   2092  HE2 TYR B 144      39.330  46.260  38.080  1.00  0.00           H
ATOM   2093  CZ  TYR B 144      39.580  44.800  39.710  1.00  0.00           C
ATOM   2094  OH  TYR B 144      39.740  43.690  38.920  1.00  0.00           O
ATOM   2095  HH  TYR B 144      40.460  43.680  38.290  1.00  0.00           H
ATOM   2096  C   TYR B 144      38.050  49.790  43.850  1.00  0.00           C
ATOM   2097  O   TYR B 144      38.720  49.960  44.910  1.00  0.00           O
ATOM   2098  N   LEU B 145      37.220  50.690  43.280  1.00  0.00           N
ATOM   2099  H   LEU B 145      36.630  50.400  42.490  1.00  0.00           H
ATOM   2100  CA  LEU B 145      36.890  51.970  43.970  1.00  0.00           C
ATOM   2101  HA  LEU B 145      37.740  52.370  44.470  1.00  0.00           H
ATOM   2102  CB  LEU B 145      36.210  52.950  43.060  1.00  0.00           C
ATOM   2103  HB1 LEU B 145      35.400  52.440  42.670  1.00  0.00           H
ATOM   2104  HB2 LEU B 145      35.790  53.700  43.730  1.00  0.00           H
ATOM   2105  CG  LEU B 145      37.010  53.560  41.910  1.00  0.00           C
ATOM   2106  HG  LEU B 145      37.420  52.760  41.240  1.00  0.00           H
ATOM   2107  CD1 LEU B 145      36.130  54.440  40.990  1.00  0.00           C
ATOM   2108 1HD1 LEU B 145      36.770  54.790  40.260  1.00  0.00           H
ATOM   2109 2HD1 LEU B 145      35.490  53.680  40.490  1.00  0.00           H
ATOM   2110 3HD1 LEU B 145      35.630  55.200  41.500  1.00  0.00           H
ATOM   2111  CD2 LEU B 145      38.170  54.410  42.410  1.00  0.00           C
ATOM   2112 1HD2 LEU B 145      38.910  53.780  42.980  1.00  0.00           H
ATOM   2113 2HD2 LEU B 145      38.710  54.920  41.660  1.00  0.00           H
ATOM   2114 3HD2 LEU B 145      37.820  55.160  43.070  1.00  0.00           H
ATOM   2115  C   LEU B 145      35.990  51.700  45.120  1.00  0.00           C
ATOM   2116  O   LEU B 145      36.230  52.270  46.190  1.00  0.00           O
ATOM   2117  N   LEU B 146      35.010  50.880  45.020  1.00  0.00           N
ATOM   2118  H   LEU B 146      34.750  50.580  44.040  1.00  0.00           H
ATOM   2119  CA  LEU B 146      34.010  50.380  46.030  1.00  0.00           C
ATOM   2120  HA  LEU B 146      33.540  51.210  46.570  1.00  0.00           H
ATOM   2121  CB  LEU B 146      32.890  49.610  45.250  1.00  0.00           C
ATOM   2122  HB1 LEU B 146      32.400  50.270  44.530  1.00  0.00           H
ATOM   2123  HB2 LEU B 146      33.400  48.850  44.680  1.00  0.00           H
ATOM   2124  CG  LEU B 146      31.720  48.790  45.950  1.00  0.00           C
ATOM   2125  HG  LEU B 146      32.060  48.140  46.730  1.00  0.00           H
ATOM   2126  CD1 LEU B 146      30.740  49.720  46.660  1.00  0.00           C
ATOM   2127 1HD1 LEU B 146      30.050  49.050  47.210  1.00  0.00           H
ATOM   2128 2HD1 LEU B 146      31.300  50.250  47.420  1.00  0.00           H
ATOM   2129 3HD1 LEU B 146      30.330  50.390  45.910  1.00  0.00           H
ATOM   2130  CD2 LEU B 146      30.950  47.980  44.860  1.00  0.00           C
ATOM   2131 1HD2 LEU B 146      30.470  48.620  44.140  1.00  0.00           H
ATOM   2132 2HD2 LEU B 146      31.580  47.240  44.320  1.00  0.00           H
ATOM   2133 3HD2 LEU B 146      30.280  47.480  45.610  1.00  0.00           H
ATOM   2134  C   LEU B 146      34.680  49.540  47.120  1.00  0.00           C
ATOM   2135  O   LEU B 146      34.280  49.770  48.290  1.00  0.00           O
ATOM   2136  N   ALA B 147      35.650  48.700  46.790  1.00  0.00           N
ATOM   2137  H   ALA B 147      35.500  48.380  45.820  1.00  0.00           H
ATOM   2138  CA  ALA B 147      36.390  47.870  47.760  1.00  0.00           C
ATOM   2139  HA  ALA B 147      35.700  47.350  48.520  1.00  0.00           H
ATOM   2140  CB  ALA B 147      37.400  46.880  47.070  1.00  0.00           C
ATOM   2141  HB1 ALA B 147      37.910  46.210  47.750  1.00  0.00           H
ATOM   2142  HB2 ALA B 147      36.850  46.230  46.420  1.00  0.00           H
ATOM   2143  HB3 ALA B 147      38.260  47.410  46.700  1.00  0.00           H
ATOM   2144  C   ALA B 147      37.240  48.850  48.680  1.00  0.00           C
ATOM   2145  O   ALA B 147      37.330  48.620  49.850  1.00  0.00           O
ATOM   2146  N   ALA B 148      37.880  49.840  48.080  1.00  0.00           N
ATOM   2147  H   ALA B 148      37.620  49.990  47.070  1.00  0.00           H
ATOM   2148  CA  ALA B 148      38.830  50.720  48.760  1.00  0.00           C
ATOM   2149  HA  ALA B 148      39.600  50.210  49.360  1.00  0.00           H
ATOM   2150  CB  ALA B 148      39.530  51.580  47.700  1.00  0.00           C
ATOM   2151  HB1 ALA B 148      40.080  52.450  48.130  1.00  0.00           H
ATOM   2152  HB2 ALA B 148      40.350  50.990  47.230  1.00  0.00           H
ATOM   2153  HB3 ALA B 148      38.930  51.950  46.940  1.00  0.00           H
ATOM   2154  C   ALA B 148      38.130  51.820  49.680  1.00  0.00           C
ATOM   2155  O   ALA B 148      38.600  52.160  50.770  1.00  0.00           O
ATOM   2156  N   ALA B 149      36.870  52.200  49.260  1.00  0.00           N
ATOM   2157  H   ALA B 149      36.460  51.830  48.400  1.00  0.00           H
ATOM   2158  CA  ALA B 149      36.010  53.090  49.970  1.00  0.00           C
ATOM   2159  HA  ALA B 149      36.500  54.060  50.240  1.00  0.00           H
ATOM   2160  CB  ALA B 149      34.840  53.540  49.140  1.00  0.00           C
ATOM   2161  HB1 ALA B 149      35.280  53.930  48.260  1.00  0.00           H
ATOM   2162  HB2 ALA B 149      34.340  52.610  48.750  1.00  0.00           H
ATOM   2163  HB3 ALA B 149      34.070  54.180  49.580  1.00  0.00           H
ATOM   2164  C   ALA B 149      35.460  52.230  51.090  1.00  0.00           C
ATOM   2165  O   ALA B 149      35.370  52.680  52.280  1.00  0.00           O
ATOM   2166  N   TRP B 150      35.040  50.980  50.860  1.00  0.00           N
ATOM   2167  H   TRP B 150      34.830  50.710  49.930  1.00  0.00           H
ATOM   2168  CA  TRP B 150      34.690  49.900  51.850  1.00  0.00           C
ATOM   2169  HA  TRP B 150      33.750  50.220  52.350  1.00  0.00           H
ATOM   2170  CB  TRP B 150      34.190  48.500  51.290  1.00  0.00           C
ATOM   2171  HB1 TRP B 150      33.280  48.760  50.680  1.00  0.00           H
ATOM   2172  HB2 TRP B 150      34.970  48.150  50.630  1.00  0.00           H
ATOM   2173  CG  TRP B 150      33.840  47.460  52.340  1.00  0.00           C
ATOM   2174  CD1 TRP B 150      32.810  47.620  53.220  1.00  0.00           C
ATOM   2175  HD1 TRP B 150      32.130  48.470  53.190  1.00  0.00           H
ATOM   2176  CD2 TRP B 150      34.530  46.220  52.720  1.00  0.00           C
ATOM   2177  NE1 TRP B 150      32.680  46.460  53.920  1.00  0.00           N
ATOM   2178  HE1 TRP B 150      31.910  46.410  54.640  1.00  0.00           H
ATOM   2179  CE2 TRP B 150      33.780  45.620  53.730  1.00  0.00           C
ATOM   2180  CE3 TRP B 150      35.630  45.540  52.280  1.00  0.00           C
ATOM   2181  HE3 TRP B 150      36.180  45.830  51.410  1.00  0.00           H
ATOM   2182  CZ2 TRP B 150      34.160  44.330  54.310  1.00  0.00           C
ATOM   2183  HZ2 TRP B 150      33.720  43.720  55.080  1.00  0.00           H
ATOM   2184  CZ3 TRP B 150      36.090  44.330  52.880  1.00  0.00           C
ATOM   2185  HZ3 TRP B 150      36.910  43.900  52.350  1.00  0.00           H
ATOM   2186  CH2 TRP B 150      35.280  43.680  53.850  1.00  0.00           C
ATOM   2187  HH2 TRP B 150      35.580  42.680  54.170  1.00  0.00           H
ATOM   2188  C   TRP B 150      35.780  49.740  52.970  1.00  0.00           C
ATOM   2189  O   TRP B 150      35.460  49.880  54.200  1.00  0.00           O
ATOM   2190  N   ILE B 151      36.990  49.450  52.590  1.00  0.00           N
ATOM   2191  H   ILE B 151      37.160  49.180  51.660  1.00  0.00           H
ATOM   2192  CA  ILE B 151      38.210  49.520  53.410  1.00  0.00           C
ATOM   2193  HA  ILE B 151      38.110  48.800  54.220  1.00  0.00           H
ATOM   2194  CB  ILE B 151      39.490  49.070  52.670  1.00  0.00           C
ATOM   2195  HB  ILE B 151      39.640  49.660  51.710  1.00  0.00           H
ATOM   2196  CG1 ILE B 151      39.360  47.560  52.330  1.00  0.00           C
ATOM   2197 1HG1 ILE B 151      39.550  47.120  53.340  1.00  0.00           H
ATOM   2198 2HG1 ILE B 151      38.350  47.140  52.150  1.00  0.00           H
ATOM   2199  CG2 ILE B 151      40.810  49.410  53.480  1.00  0.00           C
ATOM   2200 1HG2 ILE B 151      40.910  50.430  53.710  1.00  0.00           H
ATOM   2201 2HG2 ILE B 151      40.640  48.960  54.430  1.00  0.00           H
ATOM   2202 3HG2 ILE B 151      41.700  49.000  52.970  1.00  0.00           H
ATOM   2203  CD  ILE B 151      40.280  47.150  51.170  1.00  0.00           C
ATOM   2204  HD1 ILE B 151      40.010  47.740  50.330  1.00  0.00           H
ATOM   2205  HD2 ILE B 151      41.270  47.580  51.410  1.00  0.00           H
ATOM   2206  HD3 ILE B 151      40.320  46.100  51.080  1.00  0.00           H
ATOM   2207  C   ILE B 151      38.270  50.920  54.120  1.00  0.00           C
ATOM   2208  O   ILE B 151      38.430  50.980  55.350  1.00  0.00           O
ATOM   2209  N   MET B 152      38.320  52.050  53.410  1.00  0.00           N
ATOM   2210  H   MET B 152      38.360  52.030  52.350  1.00  0.00           H
ATOM   2211  CA  MET B 152      38.490  53.420  53.970  1.00  0.00           C
ATOM   2212  HA  MET B 152      39.510  53.440  54.320  1.00  0.00           H
ATOM   2213  CB  MET B 152      38.410  54.400  52.820  1.00  0.00           C
ATOM   2214  HB1 MET B 152      39.170  54.160  52.100  1.00  0.00           H
ATOM   2215  HB2 MET B 152      37.450  54.460  52.320  1.00  0.00           H
ATOM   2216  CG  MET B 152      38.730  55.850  53.170  1.00  0.00           C
ATOM   2217  HG1 MET B 152      38.100  56.190  53.940  1.00  0.00           H
ATOM   2218  HG2 MET B 152      39.800  55.970  53.610  1.00  0.00           H
ATOM   2219  SD  MET B 152      38.420  57.030  51.860  1.00  0.00           S
ATOM   2220  CE  MET B 152      39.960  56.790  50.860  1.00  0.00           C
ATOM   2221  HE1 MET B 152      40.780  57.130  51.490  1.00  0.00           H
ATOM   2222  HE2 MET B 152      40.130  55.690  50.740  1.00  0.00           H
ATOM   2223  HE3 MET B 152      40.100  57.220  49.850  1.00  0.00           H
ATOM   2224  C   MET B 152      37.500  53.760  55.100  1.00  0.00           C
ATOM   2225  O   MET B 152      37.850  54.200  56.270  1.00  0.00           O
ATOM   2226  N   SER B 153      36.240  53.410  54.830  1.00  0.00           N
ATOM   2227  H   SER B 153      36.000  53.030  53.950  1.00  0.00           H
ATOM   2228  CA  SER B 153      35.020  53.570  55.730  1.00  0.00           C
ATOM   2229  HA  SER B 153      34.980  54.570  56.190  1.00  0.00           H
ATOM   2230  CB  SER B 153      33.760  53.300  54.870  1.00  0.00           C
ATOM   2231  HB1 SER B 153      33.830  52.380  54.250  1.00  0.00           H
ATOM   2232  HB2 SER B 153      32.900  53.160  55.490  1.00  0.00           H
ATOM   2233  OG  SER B 153      33.510  54.330  53.990  1.00  0.00           O
ATOM   2234  HG  SER B 153      34.190  54.330  53.350  1.00  0.00           H
ATOM   2235  C   SER B 153      35.170  52.530  56.910  1.00  0.00           C
ATOM   2236  O   SER B 153      34.940  52.990  58.040  1.00  0.00           O
ATOM   2237  N   VAL B 154      35.350  51.240  56.610  1.00  0.00           N
ATOM   2238  H   VAL B 154      35.340  50.850  55.730  1.00  0.00           H
ATOM   2239  CA  VAL B 154      35.580  50.290  57.720  1.00  0.00           C
ATOM   2240  HA  VAL B 154      34.630  50.430  58.330  1.00  0.00           H
ATOM   2241  CB  VAL B 154      35.440  48.830  57.250  1.00  0.00           C
ATOM   2242  HB  VAL B 154      36.130  48.650  56.410  1.00  0.00           H
ATOM   2243  CG1 VAL B 154      35.810  47.750  58.300  1.00  0.00           C
ATOM   2244 1HG1 VAL B 154      35.530  46.800  57.910  1.00  0.00           H
ATOM   2245 2HG1 VAL B 154      36.840  47.740  58.490  1.00  0.00           H
ATOM   2246 3HG1 VAL B 154      35.320  48.010  59.220  1.00  0.00           H
ATOM   2247  CG2 VAL B 154      34.060  48.540  56.660  1.00  0.00           C
ATOM   2248 1HG2 VAL B 154      34.170  47.870  55.810  1.00  0.00           H
ATOM   2249 2HG2 VAL B 154      33.340  48.080  57.380  1.00  0.00           H
ATOM   2250 3HG2 VAL B 154      33.560  49.420  56.240  1.00  0.00           H
ATOM   2251  C   VAL B 154      36.700  50.610  58.760  1.00  0.00           C
ATOM   2252  O   VAL B 154      36.420  50.650  60.000  1.00  0.00           O
ATOM   2253  N   LEU B 155      37.860  51.150  58.260  1.00  0.00           N
ATOM   2254  H   LEU B 155      37.830  51.200  57.280  1.00  0.00           H
ATOM   2255  CA  LEU B 155      39.000  51.690  59.060  1.00  0.00           C
ATOM   2256  HA  LEU B 155      39.430  50.780  59.550  1.00  0.00           H
ATOM   2257  CB  LEU B 155      40.090  52.060  58.060  1.00  0.00           C
ATOM   2258  HB1 LEU B 155      39.650  52.670  57.370  1.00  0.00           H
ATOM   2259  HB2 LEU B 155      40.820  52.680  58.620  1.00  0.00           H
ATOM   2260  CG  LEU B 155      40.950  50.970  57.300  1.00  0.00           C
ATOM   2261  HG  LEU B 155      40.360  50.240  56.710  1.00  0.00           H
ATOM   2262  CD1 LEU B 155      41.800  51.580  56.190  1.00  0.00           C
ATOM   2263 1HD1 LEU B 155      41.160  51.850  55.360  1.00  0.00           H
ATOM   2264 2HD1 LEU B 155      42.310  52.530  56.480  1.00  0.00           H
ATOM   2265 3HD1 LEU B 155      42.480  50.940  55.700  1.00  0.00           H
ATOM   2266  CD2 LEU B 155      41.820  50.230  58.300  1.00  0.00           C
ATOM   2267 1HD2 LEU B 155      42.310  50.950  58.940  1.00  0.00           H
ATOM   2268 2HD2 LEU B 155      41.320  49.700  59.050  1.00  0.00           H
ATOM   2269 3HD2 LEU B 155      42.610  49.590  57.880  1.00  0.00           H
ATOM   2270  C   LEU B 155      38.740  52.820  60.050  1.00  0.00           C
ATOM   2271  O   LEU B 155      39.470  53.010  61.010  1.00  0.00           O
ATOM   2272  N   CYS B 156      37.730  53.680  59.750  1.00  0.00           N
ATOM   2273  H   CYS B 156      37.120  53.350  58.980  1.00  0.00           H
ATOM   2274  CA  CYS B 156      37.240  54.720  60.650  1.00  0.00           C
ATOM   2275  HA  CYS B 156      37.890  54.700  61.550  1.00  0.00           H
ATOM   2276  CB  CYS B 156      37.380  56.110  59.980  1.00  0.00           C
ATOM   2277  HB1 CYS B 156      37.250  56.860  60.720  1.00  0.00           H
ATOM   2278  HB2 CYS B 156      38.420  56.380  59.710  1.00  0.00           H
ATOM   2279  SG  CYS B 156      36.250  56.440  58.580  1.00  0.00           S
ATOM   2280  HG  CYS B 156      36.390  55.370  57.700  1.00  0.00           H
ATOM   2281  C   CYS B 156      35.840  54.540  61.300  1.00  0.00           C
ATOM   2282  O   CYS B 156      35.720  54.850  62.520  1.00  0.00           O
ATOM   2283  N   SER B 157      34.890  53.820  60.730  1.00  0.00           N
ATOM   2284  H   SER B 157      34.950  53.510  59.730  1.00  0.00           H
ATOM   2285  CA  SER B 157      33.520  53.650  61.170  1.00  0.00           C
ATOM   2286  HA  SER B 157      33.090  53.320  60.220  1.00  0.00           H
ATOM   2287  CB  SER B 157      32.760  54.960  61.590  1.00  0.00           C
ATOM   2288  HB1 SER B 157      33.250  55.350  62.500  1.00  0.00           H
ATOM   2289  HB2 SER B 157      32.990  55.640  60.810  1.00  0.00           H
ATOM   2290  OG  SER B 157      31.360  54.780  61.650  1.00  0.00           O
ATOM   2291  HG  SER B 157      31.210  54.010  62.180  1.00  0.00           H
ATOM   2292  C   SER B 157      33.270  52.350  61.980  1.00  0.00           C
ATOM   2293  O   SER B 157      32.310  52.330  62.810  1.00  0.00           O
ATOM   2294  N   THR B 158      34.030  51.280  61.890  1.00  0.00           N
ATOM   2295  H   THR B 158      34.840  51.210  61.240  1.00  0.00           H
ATOM   2296  CA  THR B 158      33.870  50.190  62.880  1.00  0.00           C
ATOM   2297  HA  THR B 158      32.790  50.050  63.220  1.00  0.00           H
ATOM   2298  CB  THR B 158      34.230  48.880  62.200  1.00  0.00           C
ATOM   2299  HB  THR B 158      34.080  48.160  63.060  1.00  0.00           H
ATOM   2300  OG1 THR B 158      35.600  48.720  61.840  1.00  0.00           O
ATOM   2301  HG1 THR B 158      35.830  49.450  61.290  1.00  0.00           H
ATOM   2302  CG2 THR B 158      33.460  48.490  60.910  1.00  0.00           C
ATOM   2303 1HG2 THR B 158      33.780  49.230  60.140  1.00  0.00           H
ATOM   2304 2HG2 THR B 158      33.570  47.530  60.450  1.00  0.00           H
ATOM   2305 3HG2 THR B 158      32.340  48.540  61.040  1.00  0.00           H
ATOM   2306  C   THR B 158      34.550  50.420  64.210  1.00  0.00           C
ATOM   2307  O   THR B 158      33.970  50.150  65.320  1.00  0.00           O
ATOM   2308  N   PRO B 159      35.820  50.950  64.330  1.00  0.00           N
ATOM   2309  CA  PRO B 159      36.310  51.440  65.600  1.00  0.00           C
ATOM   2310  HA  PRO B 159      35.570  52.090  66.110  1.00  0.00           H
ATOM   2311  CB  PRO B 159      37.500  52.330  65.210  1.00  0.00           C
ATOM   2312  HB1 PRO B 159      37.150  53.390  65.070  1.00  0.00           H
ATOM   2313  HB2 PRO B 159      38.360  52.410  65.950  1.00  0.00           H
ATOM   2314  CG  PRO B 159      37.990  51.860  63.870  1.00  0.00           C
ATOM   2315  HG1 PRO B 159      38.370  52.650  63.320  1.00  0.00           H
ATOM   2316  HG2 PRO B 159      38.830  51.230  63.970  1.00  0.00           H
ATOM   2317  CD  PRO B 159      36.790  51.240  63.260  1.00  0.00           C
ATOM   2318  HD1 PRO B 159      36.370  51.960  62.470  1.00  0.00           H
ATOM   2319  HD2 PRO B 159      37.010  50.410  62.610  1.00  0.00           H
ATOM   2320  C   PRO B 159      36.650  50.330  66.690  1.00  0.00           C
ATOM   2321  O   PRO B 159      36.390  50.450  67.920  1.00  0.00           O
ATOM   2322  N   GLN B 160      37.270  49.240  66.240  1.00  0.00           N
ATOM   2323  H   GLN B 160      37.740  49.220  65.360  1.00  0.00           H
ATOM   2324  CA  GLN B 160      37.460  47.960  66.950  1.00  0.00           C
ATOM   2325  HA  GLN B 160      37.520  48.160  68.030  1.00  0.00           H
ATOM   2326  CB  GLN B 160      36.240  47.080  66.620  1.00  0.00           C
ATOM   2327  HB1 GLN B 160      36.370  46.070  67.090  1.00  0.00           H
ATOM   2328  HB2 GLN B 160      35.410  47.570  67.130  1.00  0.00           H
ATOM   2329  CG  GLN B 160      35.880  46.970  65.200  1.00  0.00           C
ATOM   2330  HG1 GLN B 160      35.530  47.930  64.780  1.00  0.00           H
ATOM   2331  HG2 GLN B 160      36.710  46.890  64.560  1.00  0.00           H
ATOM   2332  CD  GLN B 160      34.800  45.950  64.930  1.00  0.00           C
ATOM   2333  OE1 GLN B 160      33.950  45.590  65.810  1.00  0.00           O
ATOM   2334  NE2 GLN B 160      34.870  45.350  63.740  1.00  0.00           N
ATOM   2335 1HE2 GLN B 160      35.640  45.690  63.090  1.00  0.00           H
ATOM   2336 2HE2 GLN B 160      34.470  44.430  63.540  1.00  0.00           H
ATOM   2337  C   GLN B 160      38.870  47.240  66.610  1.00  0.00           C
ATOM   2338  O   GLN B 160      39.360  47.410  65.500  1.00  0.00           O
ATOM   2339  N   MET B 161      39.330  46.350  67.440  1.00  0.00           N
ATOM   2340  H   MET B 161      38.810  46.030  68.290  1.00  0.00           H
ATOM   2341  CA  MET B 161      40.460  45.460  67.250  1.00  0.00           C
ATOM   2342  HA  MET B 161      40.580  45.170  66.180  1.00  0.00           H
ATOM   2343  CB  MET B 161      41.730  46.240  67.630  1.00  0.00           C
ATOM   2344  HB1 MET B 161      41.670  47.260  67.140  1.00  0.00           H
ATOM   2345  HB2 MET B 161      41.660  46.520  68.630  1.00  0.00           H
ATOM   2346  CG  MET B 161      43.060  45.620  67.170  1.00  0.00           C
ATOM   2347  HG1 MET B 161      43.870  46.340  67.330  1.00  0.00           H
ATOM   2348  HG2 MET B 161      43.280  44.870  67.850  1.00  0.00           H
ATOM   2349  SD  MET B 161      43.230  44.960  65.460  1.00  0.00           S
ATOM   2350  CE  MET B 161      42.670  46.430  64.560  1.00  0.00           C
ATOM   2351  HE1 MET B 161      42.530  46.230  63.540  1.00  0.00           H
ATOM   2352  HE2 MET B 161      41.660  46.580  64.910  1.00  0.00           H
ATOM   2353  HE3 MET B 161      43.380  47.310  64.750  1.00  0.00           H
ATOM   2354  C   MET B 161      40.250  44.090  67.820  1.00  0.00           C
ATOM   2355  O   MET B 161      39.310  43.920  68.610  1.00  0.00           O
ATOM   2356  N   PHE B 162      41.110  43.170  67.450  1.00  0.00           N
ATOM   2357  H   PHE B 162      41.850  43.370  66.830  1.00  0.00           H
ATOM   2358  CA  PHE B 162      41.020  41.790  67.940  1.00  0.00           C
ATOM   2359  HA  PHE B 162      40.030  41.430  68.030  1.00  0.00           H
ATOM   2360  CB  PHE B 162      41.660  40.740  66.930  1.00  0.00           C
ATOM   2361  HB1 PHE B 162      42.690  41.030  66.650  1.00  0.00           H
ATOM   2362  HB2 PHE B 162      41.620  39.700  67.300  1.00  0.00           H
ATOM   2363  CG  PHE B 162      40.990  40.710  65.580  1.00  0.00           C
ATOM   2364  CD1 PHE B 162      40.010  39.710  65.280  1.00  0.00           C
ATOM   2365  HD1 PHE B 162      39.750  39.000  66.080  1.00  0.00           H
ATOM   2366  CD2 PHE B 162      41.390  41.630  64.570  1.00  0.00           C
ATOM   2367  HD2 PHE B 162      42.030  42.530  64.720  1.00  0.00           H
ATOM   2368  CE1 PHE B 162      39.480  39.530  64.000  1.00  0.00           C
ATOM   2369  HE1 PHE B 162      38.790  38.720  63.800  1.00  0.00           H
ATOM   2370  CE2 PHE B 162      40.770  41.490  63.400  1.00  0.00           C
ATOM   2371  HE2 PHE B 162      40.850  42.200  62.620  1.00  0.00           H
ATOM   2372  CZ  PHE B 162      39.830  40.490  63.130  1.00  0.00           C
ATOM   2373  HZ  PHE B 162      39.330  40.450  62.160  1.00  0.00           H
ATOM   2374  C   PHE B 162      41.630  41.720  69.330  1.00  0.00           C
ATOM   2375  O   PHE B 162      42.560  41.000  69.580  1.00  0.00           O
ATOM   2376  N   VAL B 163      41.020  42.500  70.290  1.00  0.00           N
ATOM   2377  H   VAL B 163      40.430  43.190  69.820  1.00  0.00           H
ATOM   2378  CA  VAL B 163      41.350  42.790  71.680  1.00  0.00           C
ATOM   2379  HA  VAL B 163      42.090  42.040  71.950  1.00  0.00           H
ATOM   2380  CB  VAL B 163      42.000  44.220  71.880  1.00  0.00           C
ATOM   2381  HB  VAL B 163      42.190  44.380  72.960  1.00  0.00           H
ATOM   2382  CG1 VAL B 163      43.480  44.210  71.320  1.00  0.00           C
ATOM   2383 1HG1 VAL B 163      43.550  44.000  70.250  1.00  0.00           H
ATOM   2384 2HG1 VAL B 163      43.940  45.150  71.560  1.00  0.00           H
ATOM   2385 3HG1 VAL B 163      44.220  43.610  71.800  1.00  0.00           H
ATOM   2386  CG2 VAL B 163      41.140  45.370  71.270  1.00  0.00           C
ATOM   2387 1HG2 VAL B 163      41.030  45.370  70.210  1.00  0.00           H
ATOM   2388 2HG2 VAL B 163      40.210  45.470  71.760  1.00  0.00           H
ATOM   2389 3HG2 VAL B 163      41.640  46.340  71.370  1.00  0.00           H
ATOM   2390  C   VAL B 163      40.170  42.650  72.660  1.00  0.00           C
ATOM   2391  O   VAL B 163      40.310  43.130  73.800  1.00  0.00           O
ATOM   2392  N   PHE B 164      39.140  41.930  72.310  1.00  0.00           N
ATOM   2393  H   PHE B 164      39.140  41.550  71.410  1.00  0.00           H
ATOM   2394  CA  PHE B 164      38.010  41.640  73.210  1.00  0.00           C
ATOM   2395  HA  PHE B 164      37.750  42.500  73.800  1.00  0.00           H
ATOM   2396  CB  PHE B 164      36.780  41.440  72.270  1.00  0.00           C
ATOM   2397  HB1 PHE B 164      37.060  40.680  71.540  1.00  0.00           H
ATOM   2398  HB2 PHE B 164      35.800  40.990  72.760  1.00  0.00           H
ATOM   2399  CG  PHE B 164      36.360  42.700  71.500  1.00  0.00           C
ATOM   2400  CD1 PHE B 164      35.390  43.570  72.080  1.00  0.00           C
ATOM   2401  HD1 PHE B 164      35.010  43.380  73.020  1.00  0.00           H
ATOM   2402  CD2 PHE B 164      36.910  42.880  70.200  1.00  0.00           C
ATOM   2403  HD2 PHE B 164      37.730  42.300  69.820  1.00  0.00           H
ATOM   2404  CE1 PHE B 164      34.870  44.620  71.300  1.00  0.00           C
ATOM   2405  HE1 PHE B 164      34.080  45.230  71.770  1.00  0.00           H
ATOM   2406  CE2 PHE B 164      36.440  43.960  69.450  1.00  0.00           C
ATOM   2407  HE2 PHE B 164      36.710  43.990  68.400  1.00  0.00           H
ATOM   2408  CZ  PHE B 164      35.440  44.750  69.980  1.00  0.00           C
ATOM   2409  HZ  PHE B 164      35.010  45.560  69.440  1.00  0.00           H
ATOM   2410  C   PHE B 164      38.250  40.280  73.890  1.00  0.00           C
ATOM   2411  O   PHE B 164      38.770  39.320  73.280  1.00  0.00           O
ATOM   2412  N   HIS B 165      37.870  40.180  75.130  1.00  0.00           N
ATOM   2413  H   HIS B 165      37.400  40.960  75.510  1.00  0.00           H
ATOM   2414  CA  HIS B 165      38.040  39.100  76.080  1.00  0.00           C
ATOM   2415  HA  HIS B 165      38.190  38.170  75.490  1.00  0.00           H
ATOM   2416  CB  HIS B 165      39.320  39.370  76.900  1.00  0.00           C
ATOM   2417  HB1 HIS B 165      39.380  38.570  77.610  1.00  0.00           H
ATOM   2418  HB2 HIS B 165      40.200  39.220  76.210  1.00  0.00           H
ATOM   2419  CG  HIS B 165      39.600  40.690  77.530  1.00  0.00           C
ATOM   2420  ND1 HIS B 165      39.380  40.930  78.860  1.00  0.00           N
ATOM   2421  HD1 HIS B 165      38.970  40.140  79.420  1.00  0.00           H
ATOM   2422  CD2 HIS B 165      40.170  41.880  77.040  1.00  0.00           C
ATOM   2423  HD2 HIS B 165      40.460  42.030  76.050  1.00  0.00           H
ATOM   2424  CE1 HIS B 165      39.690  42.210  79.130  1.00  0.00           C
ATOM   2425  HE1 HIS B 165      39.610  42.600  80.110  1.00  0.00           H
ATOM   2426  NE2 HIS B 165      40.150  42.830  78.060  1.00  0.00           N
ATOM   2427  C   HIS B 165      36.690  38.910  76.800  1.00  0.00           C
ATOM   2428  O   HIS B 165      35.840  39.790  76.840  1.00  0.00           O
ATOM   2429  N   VAL B 166      36.420  37.730  77.350  1.00  0.00           N
ATOM   2430  H   VAL B 166      37.210  37.080  77.420  1.00  0.00           H
ATOM   2431  CA  VAL B 166      35.250  37.310  78.060  1.00  0.00           C
ATOM   2432  HA  VAL B 166      34.390  37.660  77.510  1.00  0.00           H
ATOM   2433  CB  VAL B 166      35.230  35.780  78.210  1.00  0.00           C
ATOM   2434  HB  VAL B 166      36.070  35.520  78.860  1.00  0.00           H
ATOM   2435  CG1 VAL B 166      33.860  35.260  78.740  1.00  0.00           C
ATOM   2436 1HG1 VAL B 166      33.070  35.610  78.050  1.00  0.00           H
ATOM   2437 2HG1 VAL B 166      33.790  34.200  78.750  1.00  0.00           H
ATOM   2438 3HG1 VAL B 166      33.560  35.600  79.730  1.00  0.00           H
ATOM   2439  CG2 VAL B 166      35.380  35.090  76.890  1.00  0.00           C
ATOM   2440 1HG2 VAL B 166      34.680  35.520  76.120  1.00  0.00           H
ATOM   2441 2HG2 VAL B 166      36.310  35.240  76.440  1.00  0.00           H
ATOM   2442 3HG2 VAL B 166      35.280  34.000  76.980  1.00  0.00           H
ATOM   2443  C   VAL B 166      35.190  38.050  79.450  1.00  0.00           C
ATOM   2444  O   VAL B 166      36.290  38.450  79.950  1.00  0.00           O
ATOM   2445  N   GLU B 167      33.990  38.380  79.960  1.00  0.00           N
ATOM   2446  H   GLU B 167      33.160  38.000  79.520  1.00  0.00           H
ATOM   2447  CA  GLU B 167      33.860  38.950  81.290  1.00  0.00           C
ATOM   2448  HA  GLU B 167      34.740  38.500  81.810  1.00  0.00           H
ATOM   2449  CB  GLU B 167      34.130  40.470  81.250  1.00  0.00           C
ATOM   2450  HB1 GLU B 167      35.200  40.510  81.060  1.00  0.00           H
ATOM   2451  HB2 GLU B 167      33.810  40.980  80.350  1.00  0.00           H
ATOM   2452  CG  GLU B 167      33.880  41.390  82.420  1.00  0.00           C
ATOM   2453  HG1 GLU B 167      33.960  42.410  82.100  1.00  0.00           H
ATOM   2454  HG2 GLU B 167      32.850  41.280  82.750  1.00  0.00           H
ATOM   2455  CD  GLU B 167      34.630  41.170  83.740  1.00  0.00           C
ATOM   2456  OE1 GLU B 167      34.480  40.050  84.320  1.00  0.00           O
ATOM   2457  OE2 GLU B 167      35.380  42.090  84.130  1.00  0.00           O
ATOM   2458  C   GLU B 167      32.660  38.340  82.020  1.00  0.00           C
ATOM   2459  O   GLU B 167      31.840  37.660  81.360  1.00  0.00           O
ATOM   2460  N   SER B 168      32.540  38.410  83.360  1.00  0.00           N
ATOM   2461  H   SER B 168      33.220  38.910  83.950  1.00  0.00           H
ATOM   2462  CA  SER B 168      31.410  37.950  84.150  1.00  0.00           C
ATOM   2463  HA  SER B 168      31.120  36.950  83.720  1.00  0.00           H
ATOM   2464  CB  SER B 168      31.940  37.820  85.630  1.00  0.00           C
ATOM   2465  HB1 SER B 168      31.150  37.500  86.260  1.00  0.00           H
ATOM   2466  HB2 SER B 168      32.610  36.940  85.690  1.00  0.00           H
ATOM   2467  OG  SER B 168      32.470  39.010  86.220  1.00  0.00           O
ATOM   2468  HG  SER B 168      32.830  39.580  85.550  1.00  0.00           H
ATOM   2469  C   SER B 168      30.270  38.900  84.030  1.00  0.00           C
ATOM   2470  O   SER B 168      30.430  40.110  84.320  1.00  0.00           O
ATOM   2471  N   HIS B 169      29.120  38.400  83.530  1.00  0.00           N
ATOM   2472  H   HIS B 169      29.120  37.450  83.220  1.00  0.00           H
ATOM   2473  CA  HIS B 169      27.940  39.230  83.190  1.00  0.00           C
ATOM   2474  HA  HIS B 169      28.420  39.920  82.400  1.00  0.00           H
ATOM   2475  CB  HIS B 169      26.850  38.410  82.460  1.00  0.00           C
ATOM   2476  HB1 HIS B 169      27.280  37.760  81.760  1.00  0.00           H
ATOM   2477  HB2 HIS B 169      26.460  37.800  83.210  1.00  0.00           H
ATOM   2478  CG  HIS B 169      25.790  39.220  81.830  1.00  0.00           C
ATOM   2479  ND1 HIS B 169      26.060  39.900  80.660  1.00  0.00           N
ATOM   2480  CD2 HIS B 169      24.540  39.570  82.310  1.00  0.00           C
ATOM   2481  HD2 HIS B 169      24.090  39.270  83.320  1.00  0.00           H
ATOM   2482  CE1 HIS B 169      24.970  40.610  80.480  1.00  0.00           C
ATOM   2483  HE1 HIS B 169      24.860  41.310  79.710  1.00  0.00           H
ATOM   2484  NE2 HIS B 169      23.990  40.430  81.350  1.00  0.00           N
ATOM   2485  HE2 HIS B 169      23.040  40.750  81.260  1.00  0.00           H
ATOM   2486  C   HIS B 169      27.390  40.060  84.320  1.00  0.00           C
ATOM   2487  O   HIS B 169      27.270  39.550  85.460  1.00  0.00           O
ATOM   2488  N   PRO B 170      27.280  41.390  84.230  1.00  0.00           N
ATOM   2489  CA  PRO B 170      26.900  42.280  85.280  1.00  0.00           C
ATOM   2490  HA  PRO B 170      27.340  41.860  86.180  1.00  0.00           H
ATOM   2491  CB  PRO B 170      27.280  43.670  84.840  1.00  0.00           C
ATOM   2492  HB1 PRO B 170      26.590  44.420  85.160  1.00  0.00           H
ATOM   2493  HB2 PRO B 170      28.210  44.020  85.280  1.00  0.00           H
ATOM   2494  CG  PRO B 170      27.190  43.570  83.340  1.00  0.00           C
ATOM   2495  HG1 PRO B 170      26.130  43.510  83.050  1.00  0.00           H
ATOM   2496  HG2 PRO B 170      27.740  44.400  82.900  1.00  0.00           H
ATOM   2497  CD  PRO B 170      27.660  42.120  83.040  1.00  0.00           C
ATOM   2498  HD1 PRO B 170      27.250  41.780  82.160  1.00  0.00           H
ATOM   2499  HD2 PRO B 170      28.720  42.110  83.040  1.00  0.00           H
ATOM   2500  C   PRO B 170      25.440  42.150  85.550  1.00  0.00           C
ATOM   2501  O   PRO B 170      24.630  41.770  84.710  1.00  0.00           O
ATOM   2502  N   ASN B 171      25.050  42.660  86.750  1.00  0.00           N
ATOM   2503  H   ASN B 171      25.830  42.860  87.400  1.00  0.00           H
ATOM   2504  CA  ASN B 171      23.710  42.800  87.270  1.00  0.00           C
ATOM   2505  HA  ASN B 171      23.740  43.580  88.100  1.00  0.00           H
ATOM   2506  CB  ASN B 171      22.690  43.420  86.220  1.00  0.00           C
ATOM   2507  HB1 ASN B 171      23.080  44.260  85.650  1.00  0.00           H
ATOM   2508  HB2 ASN B 171      22.230  42.660  85.630  1.00  0.00           H
ATOM   2509  CG  ASN B 171      21.520  44.180  86.890  1.00  0.00           C
ATOM   2510  OD1 ASN B 171      21.140  44.010  88.060  1.00  0.00           O
ATOM   2511  ND2 ASN B 171      21.000  45.270  86.290  1.00  0.00           N
ATOM   2512 1HD2 ASN B 171      21.340  45.660  85.370  1.00  0.00           H
ATOM   2513 2HD2 ASN B 171      20.190  45.760  86.740  1.00  0.00           H
ATOM   2514  C   ASN B 171      23.200  41.600  88.020  1.00  0.00           C
ATOM   2515  O   ASN B 171      23.000  41.700  89.240  1.00  0.00           O
ATOM   2516  N   VAL B 172      23.120  40.380  87.380  1.00  0.00           N
ATOM   2517  H   VAL B 172      23.710  40.290  86.580  1.00  0.00           H
ATOM   2518  CA  VAL B 172      22.790  39.080  87.950  1.00  0.00           C
ATOM   2519  HA  VAL B 172      22.280  39.240  88.910  1.00  0.00           H
ATOM   2520  CB  VAL B 172      22.020  38.300  86.910  1.00  0.00           C
ATOM   2521  HB  VAL B 172      21.930  37.250  87.260  1.00  0.00           H
ATOM   2522  CG1 VAL B 172      20.600  38.960  86.640  1.00  0.00           C
ATOM   2523 1HG1 VAL B 172      20.650  39.910  86.170  1.00  0.00           H
ATOM   2524 2HG1 VAL B 172      19.840  38.230  86.150  1.00  0.00           H
ATOM   2525 3HG1 VAL B 172      19.980  39.210  87.510  1.00  0.00           H
ATOM   2526  CG2 VAL B 172      22.780  38.250  85.560  1.00  0.00           C
ATOM   2527 1HG2 VAL B 172      22.310  37.510  84.900  1.00  0.00           H
ATOM   2528 2HG2 VAL B 172      22.580  39.100  84.870  1.00  0.00           H
ATOM   2529 3HG2 VAL B 172      23.840  38.180  85.610  1.00  0.00           H
ATOM   2530  C   VAL B 172      24.090  38.460  88.370  1.00  0.00           C
ATOM   2531  O   VAL B 172      25.220  38.960  88.330  1.00  0.00           O
ATOM   2532  N   THR B 173      23.970  37.230  88.850  1.00  0.00           N
ATOM   2533  H   THR B 173      23.080  36.760  88.900  1.00  0.00           H
ATOM   2534  CA  THR B 173      25.080  36.580  89.490  1.00  0.00           C
ATOM   2535  HA  THR B 173      25.870  37.210  89.470  1.00  0.00           H
ATOM   2536  CB  THR B 173      24.720  36.440  91.020  1.00  0.00           C
ATOM   2537  HB  THR B 173      24.350  37.410  91.390  1.00  0.00           H
ATOM   2538  OG1 THR B 173      25.770  36.320  91.920  1.00  0.00           O
ATOM   2539  HG1 THR B 173      26.440  36.950  91.750  1.00  0.00           H
ATOM   2540  CG2 THR B 173      23.750  35.310  91.390  1.00  0.00           C
ATOM   2541 1HG2 THR B 173      23.000  35.260  90.580  1.00  0.00           H
ATOM   2542 2HG2 THR B 173      24.330  34.440  91.610  1.00  0.00           H
ATOM   2543 3HG2 THR B 173      23.100  35.430  92.240  1.00  0.00           H
ATOM   2544  C   THR B 173      25.550  35.320  88.730  1.00  0.00           C
ATOM   2545  O   THR B 173      26.270  34.400  89.300  1.00  0.00           O
ATOM   2546  N   TRP B 174      25.290  35.400  87.360  1.00  0.00           N
ATOM   2547  H   TRP B 174      24.880  36.200  86.880  1.00  0.00           H
ATOM   2548  CA  TRP B 174      25.590  34.380  86.400  1.00  0.00           C
ATOM   2549  HA  TRP B 174      26.600  33.940  86.660  1.00  0.00           H
ATOM   2550  CB  TRP B 174      24.460  33.300  86.310  1.00  0.00           C
ATOM   2551  HB1 TRP B 174      24.470  32.840  85.290  1.00  0.00           H
ATOM   2552  HB2 TRP B 174      24.690  32.480  86.920  1.00  0.00           H
ATOM   2553  CG  TRP B 174      23.040  33.620  86.720  1.00  0.00           C
ATOM   2554  CD1 TRP B 174      22.130  34.210  85.940  1.00  0.00           C
ATOM   2555  HD1 TRP B 174      22.320  34.440  84.840  1.00  0.00           H
ATOM   2556  CD2 TRP B 174      22.350  33.300  87.980  1.00  0.00           C
ATOM   2557  NE1 TRP B 174      20.910  34.340  86.640  1.00  0.00           N
ATOM   2558  HE1 TRP B 174      20.010  34.630  86.220  1.00  0.00           H
ATOM   2559  CE2 TRP B 174      21.080  33.910  87.970  1.00  0.00           C
ATOM   2560  CE3 TRP B 174      22.760  32.580  89.080  1.00  0.00           C
ATOM   2561  HE3 TRP B 174      23.680  32.070  89.130  1.00  0.00           H
ATOM   2562  CZ2 TRP B 174      20.240  33.880  89.140  1.00  0.00           C
ATOM   2563  HZ2 TRP B 174      19.310  34.370  89.120  1.00  0.00           H
ATOM   2564  CZ3 TRP B 174      21.900  32.480  90.260  1.00  0.00           C
ATOM   2565  HZ3 TRP B 174      22.040  31.920  91.170  1.00  0.00           H
ATOM   2566  CH2 TRP B 174      20.640  33.180  90.260  1.00  0.00           C
ATOM   2567  HH2 TRP B 174      19.930  33.200  91.090  1.00  0.00           H
ATOM   2568  C   TRP B 174      25.710  35.070  85.030  1.00  0.00           C
ATOM   2569  O   TRP B 174      25.400  36.290  84.890  1.00  0.00           O
ATOM   2570  N   TYR B 175      26.100  34.310  84.020  1.00  0.00           N
ATOM   2571  H   TYR B 175      26.510  33.430  84.290  1.00  0.00           H
ATOM   2572  CA  TYR B 175      26.310  34.550  82.620  1.00  0.00           C
ATOM   2573  HA  TYR B 175      26.240  33.640  82.080  1.00  0.00           H
ATOM   2574  CB  TYR B 175      25.140  35.380  82.020  1.00  0.00           C
ATOM   2575  HB1 TYR B 175      25.190  36.330  82.540  1.00  0.00           H
ATOM   2576  HB2 TYR B 175      25.490  35.710  80.990  1.00  0.00           H
ATOM   2577  CG  TYR B 175      23.800  34.680  82.020  1.00  0.00           C
ATOM   2578  CD1 TYR B 175      23.600  33.360  82.560  1.00  0.00           C
ATOM   2579  HD1 TYR B 175      24.450  32.840  83.060  1.00  0.00           H
ATOM   2580  CD2 TYR B 175      22.710  35.330  81.420  1.00  0.00           C
ATOM   2581  HD2 TYR B 175      22.850  36.210  80.910  1.00  0.00           H
ATOM   2582  CE1 TYR B 175      22.370  32.750  82.450  1.00  0.00           C
ATOM   2583  HE1 TYR B 175      22.350  31.640  82.680  1.00  0.00           H
ATOM   2584  CE2 TYR B 175      21.400  34.770  81.550  1.00  0.00           C
ATOM   2585  HE2 TYR B 175      20.570  35.240  81.120  1.00  0.00           H
ATOM   2586  CZ  TYR B 175      21.260  33.520  82.110  1.00  0.00           C
ATOM   2587  OH  TYR B 175      20.000  32.960  82.200  1.00  0.00           O
ATOM   2588  HH  TYR B 175      20.000  32.130  82.620  1.00  0.00           H
ATOM   2589  C   TYR B 175      27.710  35.090  82.280  1.00  0.00           C
ATOM   2590  O   TYR B 175      28.620  35.290  83.110  1.00  0.00           O
ATOM   2591  N   ARG B 176      28.070  35.120  80.980  1.00  0.00           N
ATOM   2592  H   ARG B 176      27.350  34.730  80.310  1.00  0.00           H
ATOM   2593  CA  ARG B 176      29.210  35.760  80.420  1.00  0.00           C
ATOM   2594  HA  ARG B 176      29.590  36.310  81.230  1.00  0.00           H
ATOM   2595  CB  ARG B 176      30.030  34.520  79.810  1.00  0.00           C
ATOM   2596  HB1 ARG B 176      29.390  34.120  78.980  1.00  0.00           H
ATOM   2597  HB2 ARG B 176      30.970  34.810  79.330  1.00  0.00           H
ATOM   2598  CG  ARG B 176      30.250  33.350  80.810  1.00  0.00           C
ATOM   2599  HG1 ARG B 176      29.430  33.160  81.520  1.00  0.00           H
ATOM   2600  HG2 ARG B 176      30.310  32.400  80.230  1.00  0.00           H
ATOM   2601  CD  ARG B 176      31.520  33.570  81.710  1.00  0.00           C
ATOM   2602  HD1 ARG B 176      32.300  32.760  81.640  1.00  0.00           H
ATOM   2603  HD2 ARG B 176      32.030  34.490  81.480  1.00  0.00           H
ATOM   2604  NE  ARG B 176      31.240  33.590  83.130  1.00  0.00           N
ATOM   2605  HE  ARG B 176      30.610  32.900  83.350  1.00  0.00           H
ATOM   2606  CZ  ARG B 176      31.870  34.120  84.160  1.00  0.00           C
ATOM   2607  NH1 ARG B 176      33.020  34.820  84.090  1.00  0.00           N
ATOM   2608 1HH1 ARG B 176      33.550  34.890  83.240  1.00  0.00           H
ATOM   2609 2HH1 ARG B 176      33.420  35.220  84.970  1.00  0.00           H
ATOM   2610  NH2 ARG B 176      31.420  33.900  85.410  1.00  0.00           N
ATOM   2611 1HH2 ARG B 176      30.400  33.800  85.730  1.00  0.00           H
ATOM   2612 2HH2 ARG B 176      32.040  34.050  86.190  1.00  0.00           H
ATOM   2613  C   ARG B 176      28.830  36.760  79.350  1.00  0.00           C
ATOM   2614  O   ARG B 176      28.040  36.450  78.440  1.00  0.00           O
ATOM   2615  N   GLN B 177      29.510  37.930  79.450  1.00  0.00           N
ATOM   2616  H   GLN B 177      30.270  37.940  80.050  1.00  0.00           H
ATOM   2617  CA  GLN B 177      29.460  38.960  78.410  1.00  0.00           C
ATOM   2618  HA  GLN B 177      28.730  38.800  77.590  1.00  0.00           H
ATOM   2619  CB  GLN B 177      29.250  40.320  79.190  1.00  0.00           C
ATOM   2620  HB1 GLN B 177      29.240  41.130  78.550  1.00  0.00           H
ATOM   2621  HB2 GLN B 177      28.250  40.300  79.560  1.00  0.00           H
ATOM   2622  CG  GLN B 177      30.340  40.850  80.180  1.00  0.00           C
ATOM   2623  HG1 GLN B 177      30.360  40.250  81.080  1.00  0.00           H
ATOM   2624  HG2 GLN B 177      31.250  40.600  79.650  1.00  0.00           H
ATOM   2625  CD  GLN B 177      30.260  42.330  80.580  1.00  0.00           C
ATOM   2626  OE1 GLN B 177      31.040  42.690  81.480  1.00  0.00           O
ATOM   2627  NE2 GLN B 177      29.420  43.240  80.110  1.00  0.00           N
ATOM   2628 1HE2 GLN B 177      28.600  42.970  79.590  1.00  0.00           H
ATOM   2629 2HE2 GLN B 177      29.460  44.150  80.530  1.00  0.00           H
ATOM   2630  C   GLN B 177      30.840  39.060  77.730  1.00  0.00           C
ATOM   2631  O   GLN B 177      31.570  38.070  77.840  1.00  0.00           O
ATOM   2632  N   CYS B 178      31.190  40.190  77.030  1.00  0.00           N
ATOM   2633  H   CYS B 178      30.540  41.010  76.960  1.00  0.00           H
ATOM   2634  CA  CYS B 178      32.560  40.350  76.420  1.00  0.00           C
ATOM   2635  HA  CYS B 178      33.300  39.890  77.060  1.00  0.00           H
ATOM   2636  CB  CYS B 178      32.470  39.730  74.970  1.00  0.00           C
ATOM   2637  HB1 CYS B 178      33.220  40.170  74.280  1.00  0.00           H
ATOM   2638  HB2 CYS B 178      32.400  38.680  74.890  1.00  0.00           H
ATOM   2639  SG  CYS B 178      30.900  40.270  74.180  1.00  0.00           S
ATOM   2640  HG  CYS B 178      30.180  40.040  75.220  1.00  0.00           H
ATOM   2641  C   CYS B 178      32.820  41.860  76.420  1.00  0.00           C
ATOM   2642  O   CYS B 178      31.890  42.650  76.410  1.00  0.00           O
ATOM   2643  N   VAL B 179      34.060  42.210  76.740  1.00  0.00           N
ATOM   2644  H   VAL B 179      34.770  41.540  76.710  1.00  0.00           H
ATOM   2645  CA  VAL B 179      34.540  43.520  76.970  1.00  0.00           C
ATOM   2646  HA  VAL B 179      33.840  44.310  76.580  1.00  0.00           H
ATOM   2647  CB  VAL B 179      34.750  43.810  78.500  1.00  0.00           C
ATOM   2648  HB  VAL B 179      35.170  44.760  78.480  1.00  0.00           H
ATOM   2649  CG1 VAL B 179      33.450  43.860  79.230  1.00  0.00           C
ATOM   2650 1HG1 VAL B 179      32.730  43.110  78.900  1.00  0.00           H
ATOM   2651 2HG1 VAL B 179      33.520  43.630  80.320  1.00  0.00           H
ATOM   2652 3HG1 VAL B 179      32.910  44.840  79.200  1.00  0.00           H
ATOM   2653  CG2 VAL B 179      35.660  42.750  79.100  1.00  0.00           C
ATOM   2654 1HG2 VAL B 179      35.360  41.700  78.900  1.00  0.00           H
ATOM   2655 2HG2 VAL B 179      36.730  42.940  78.900  1.00  0.00           H
ATOM   2656 3HG2 VAL B 179      35.590  42.970  80.190  1.00  0.00           H
ATOM   2657  C   VAL B 179      35.840  43.640  76.130  1.00  0.00           C
ATOM   2658  O   VAL B 179      36.290  42.620  75.560  1.00  0.00           O
ATOM   2659  N   SER B 180      36.520  44.810  76.090  1.00  0.00           N
ATOM   2660  H   SER B 180      36.130  45.590  76.540  1.00  0.00           H
ATOM   2661  CA  SER B 180      37.860  44.970  75.520  1.00  0.00           C
ATOM   2662  HA  SER B 180      38.240  43.980  75.400  1.00  0.00           H
ATOM   2663  CB  SER B 180      37.860  45.600  74.090  1.00  0.00           C
ATOM   2664  HB1 SER B 180      38.880  45.690  73.630  1.00  0.00           H
ATOM   2665  HB2 SER B 180      37.350  44.850  73.420  1.00  0.00           H
ATOM   2666  OG  SER B 180      37.080  46.770  74.080  1.00  0.00           O
ATOM   2667  HG  SER B 180      37.630  47.510  74.490  1.00  0.00           H
ATOM   2668  C   SER B 180      38.850  45.650  76.500  1.00  0.00           C
ATOM   2669  O   SER B 180      40.090  45.620  76.360  1.00  0.00           O
ATOM   2670  N   TYR B 181      38.330  45.980  77.690  1.00  0.00           N
ATOM   2671  H   TYR B 181      37.380  45.890  77.800  1.00  0.00           H
ATOM   2672  CA  TYR B 181      39.010  46.530  78.830  1.00  0.00           C
ATOM   2673  HA  TYR B 181      40.030  46.110  78.930  1.00  0.00           H
ATOM   2674  CB  TYR B 181      39.280  48.020  78.630  1.00  0.00           C
ATOM   2675  HB1 TYR B 181      39.810  48.060  77.660  1.00  0.00           H
ATOM   2676  HB2 TYR B 181      38.460  48.640  78.380  1.00  0.00           H
ATOM   2677  CG  TYR B 181      39.990  48.740  79.690  1.00  0.00           C
ATOM   2678  CD1 TYR B 181      41.410  48.580  79.850  1.00  0.00           C
ATOM   2679  HD1 TYR B 181      42.130  48.050  79.140  1.00  0.00           H
ATOM   2680  CD2 TYR B 181      39.250  49.540  80.550  1.00  0.00           C
ATOM   2681  HD2 TYR B 181      38.250  49.750  80.420  1.00  0.00           H
ATOM   2682  CE1 TYR B 181      42.040  49.260  80.870  1.00  0.00           C
ATOM   2683  HE1 TYR B 181      43.110  49.230  80.900  1.00  0.00           H
ATOM   2684  CE2 TYR B 181      39.890  50.180  81.610  1.00  0.00           C
ATOM   2685  HE2 TYR B 181      39.330  50.970  82.120  1.00  0.00           H
ATOM   2686  CZ  TYR B 181      41.330  50.110  81.740  1.00  0.00           C
ATOM   2687  OH  TYR B 181      41.950  50.790  82.720  1.00  0.00           O
ATOM   2688  HH  TYR B 181      42.910  50.660  82.510  1.00  0.00           H
ATOM   2689  C   TYR B 181      38.420  46.220  80.230  1.00  0.00           C
ATOM   2690  O   TYR B 181      39.170  45.820  81.120  1.00  0.00           O
ATOM   2691  N   ASN B 182      37.120  46.590  80.430  1.00  0.00           N
ATOM   2692  H   ASN B 182      36.390  46.740  79.700  1.00  0.00           H
ATOM   2693  CA  ASN B 182      36.440  46.730  81.690  1.00  0.00           C
ATOM   2694  HA  ASN B 182      36.810  45.890  82.310  1.00  0.00           H
ATOM   2695  CB  ASN B 182      36.590  48.060  82.430  1.00  0.00           C
ATOM   2696  HB1 ASN B 182      37.510  48.540  82.350  1.00  0.00           H
ATOM   2697  HB2 ASN B 182      35.800  48.770  82.070  1.00  0.00           H
ATOM   2698  CG  ASN B 182      36.350  47.860  83.950  1.00  0.00           C
ATOM   2699  OD1 ASN B 182      35.180  47.600  84.360  1.00  0.00           O
ATOM   2700  ND2 ASN B 182      37.320  48.050  84.790  1.00  0.00           N
ATOM   2701 1HD2 ASN B 182      38.310  48.290  84.440  1.00  0.00           H
ATOM   2702 2HD2 ASN B 182      37.100  47.870  85.750  1.00  0.00           H
ATOM   2703  C   ASN B 182      34.950  46.400  81.400  1.00  0.00           C
ATOM   2704  O   ASN B 182      34.520  46.760  80.280  1.00  0.00           O
ATOM   2705  N   SER B 183      34.130  45.960  82.350  1.00  0.00           N
ATOM   2706  H   SER B 183      34.500  45.670  83.300  1.00  0.00           H
ATOM   2707  CA  SER B 183      32.700  45.880  82.280  1.00  0.00           C
ATOM   2708  HA  SER B 183      32.430  45.440  81.310  1.00  0.00           H
ATOM   2709  CB  SER B 183      32.270  44.940  83.410  1.00  0.00           C
ATOM   2710  HB1 SER B 183      32.860  43.970  83.310  1.00  0.00           H
ATOM   2711  HB2 SER B 183      32.410  45.280  84.330  1.00  0.00           H
ATOM   2712  OG  SER B 183      30.880  44.620  83.300  1.00  0.00           O
ATOM   2713  HG  SER B 183      30.800  44.100  82.500  1.00  0.00           H
ATOM   2714  C   SER B 183      32.080  47.250  82.450  1.00  0.00           C
ATOM   2715  O   SER B 183      31.030  47.520  81.840  1.00  0.00           O
ATOM   2716  N   PHE B 184      32.690  48.040  83.350  1.00  0.00           N
ATOM   2717  H   PHE B 184      33.650  47.780  83.600  1.00  0.00           H
ATOM   2718  CA  PHE B 184      32.220  49.420  83.660  1.00  0.00           C
ATOM   2719  HA  PHE B 184      31.180  49.410  83.810  1.00  0.00           H
ATOM   2720  CB  PHE B 184      32.960  49.840  84.950  1.00  0.00           C
ATOM   2721  HB1 PHE B 184      34.060  49.850  84.800  1.00  0.00           H
ATOM   2722  HB2 PHE B 184      32.720  50.860  85.040  1.00  0.00           H
ATOM   2723  CG  PHE B 184      32.450  49.260  86.320  1.00  0.00           C
ATOM   2724  CD1 PHE B 184      33.250  48.370  87.080  1.00  0.00           C
ATOM   2725  HD1 PHE B 184      34.310  48.260  86.810  1.00  0.00           H
ATOM   2726  CD2 PHE B 184      31.220  49.620  86.890  1.00  0.00           C
ATOM   2727  HD2 PHE B 184      30.530  50.330  86.410  1.00  0.00           H
ATOM   2728  CE1 PHE B 184      32.890  48.000  88.430  1.00  0.00           C
ATOM   2729  HE1 PHE B 184      33.660  47.480  89.020  1.00  0.00           H
ATOM   2730  CE2 PHE B 184      30.810  49.170  88.130  1.00  0.00           C
ATOM   2731  HE2 PHE B 184      29.800  49.310  88.510  1.00  0.00           H
ATOM   2732  CZ  PHE B 184      31.670  48.360  88.950  1.00  0.00           C
ATOM   2733  HZ  PHE B 184      31.250  47.960  89.830  1.00  0.00           H
ATOM   2734  C   PHE B 184      32.570  50.370  82.540  1.00  0.00           C
ATOM   2735  O   PHE B 184      33.790  50.610  82.360  1.00  0.00           O
ATOM   2736  N   PRO B 185      31.620  50.990  81.790  1.00  0.00           N
ATOM   2737  CA  PRO B 185      31.940  52.040  80.880  1.00  0.00           C
ATOM   2738  HA  PRO B 185      32.700  51.620  80.280  1.00  0.00           H
ATOM   2739  CB  PRO B 185      30.720  52.180  79.920  1.00  0.00           C
ATOM   2740  HB1 PRO B 185      30.690  53.210  79.510  1.00  0.00           H
ATOM   2741  HB2 PRO B 185      30.740  51.490  79.090  1.00  0.00           H
ATOM   2742  CG  PRO B 185      29.530  51.780  80.810  1.00  0.00           C
ATOM   2743  HG1 PRO B 185      29.110  52.620  81.300  1.00  0.00           H
ATOM   2744  HG2 PRO B 185      28.740  51.240  80.290  1.00  0.00           H
ATOM   2745  CD  PRO B 185      30.200  50.720  81.700  1.00  0.00           C
ATOM   2746  HD1 PRO B 185      29.640  50.830  82.610  1.00  0.00           H
ATOM   2747  HD2 PRO B 185      30.040  49.700  81.350  1.00  0.00           H
ATOM   2748  C   PRO B 185      32.340  53.310  81.590  1.00  0.00           C
ATOM   2749  O   PRO B 185      32.280  53.450  82.810  1.00  0.00           O
ATOM   2750  N   SER B 186      32.810  54.240  80.800  1.00  0.00           N
ATOM   2751  H   SER B 186      32.950  54.020  79.830  1.00  0.00           H
ATOM   2752  CA  SER B 186      33.240  55.540  81.190  1.00  0.00           C
ATOM   2753  HA  SER B 186      32.840  55.880  82.130  1.00  0.00           H
ATOM   2754  CB  SER B 186      34.780  55.480  81.350  1.00  0.00           C
ATOM   2755  HB1 SER B 186      35.070  56.470  81.620  1.00  0.00           H
ATOM   2756  HB2 SER B 186      35.060  54.780  82.020  1.00  0.00           H
ATOM   2757  OG  SER B 186      35.370  55.000  80.170  1.00  0.00           O
ATOM   2758  HG  SER B 186      36.340  55.080  80.310  1.00  0.00           H
ATOM   2759  C   SER B 186      32.690  56.550  80.120  1.00  0.00           C
ATOM   2760  O   SER B 186      32.450  57.680  80.480  1.00  0.00           O
ATOM   2761  N   LYS B 187      32.360  56.090  78.910  1.00  0.00           N
ATOM   2762  H   LYS B 187      32.720  55.170  78.610  1.00  0.00           H
ATOM   2763  CA  LYS B 187      31.740  56.860  77.830  1.00  0.00           C
ATOM   2764  HA  LYS B 187      31.580  56.090  77.090  1.00  0.00           H
ATOM   2765  CB  LYS B 187      30.420  57.610  78.140  1.00  0.00           C
ATOM   2766  HB1 LYS B 187      30.660  58.280  78.960  1.00  0.00           H
ATOM   2767  HB2 LYS B 187      30.210  58.310  77.290  1.00  0.00           H
ATOM   2768  CG  LYS B 187      29.190  56.770  78.410  1.00  0.00           C
ATOM   2769  HG1 LYS B 187      28.840  56.280  77.490  1.00  0.00           H
ATOM   2770  HG2 LYS B 187      29.470  55.950  79.000  1.00  0.00           H
ATOM   2771  CD  LYS B 187      28.150  57.590  79.300  1.00  0.00           C
ATOM   2772  HD1 LYS B 187      28.700  57.880  80.240  1.00  0.00           H
ATOM   2773  HD2 LYS B 187      27.710  58.460  78.810  1.00  0.00           H
ATOM   2774  CE  LYS B 187      27.010  56.630  79.780  1.00  0.00           C
ATOM   2775  HE1 LYS B 187      26.350  56.270  78.990  1.00  0.00           H
ATOM   2776  HE2 LYS B 187      27.410  55.740  80.200  1.00  0.00           H
ATOM   2777  NZ  LYS B 187      26.260  57.270  80.880  1.00  0.00           N
ATOM   2778  HZ1 LYS B 187      25.610  56.600  81.260  1.00  0.00           H
ATOM   2779  HZ2 LYS B 187      26.980  57.560  81.540  1.00  0.00           H
ATOM   2780  HZ3 LYS B 187      25.760  58.110  80.490  1.00  0.00           H
ATOM   2781  C   LYS B 187      32.810  57.790  77.170  1.00  0.00           C
ATOM   2782  O   LYS B 187      32.570  58.550  76.190  1.00  0.00           O
ATOM   2783  N   LEU B 188      34.080  57.740  77.590  1.00  0.00           N
ATOM   2784  H   LEU B 188      34.280  57.010  78.290  1.00  0.00           H
ATOM   2785  CA  LEU B 188      35.150  58.590  77.080  1.00  0.00           C
ATOM   2786  HA  LEU B 188      34.720  59.570  76.800  1.00  0.00           H
ATOM   2787  CB  LEU B 188      36.250  58.600  78.120  1.00  0.00           C
ATOM   2788  HB1 LEU B 188      36.420  57.560  78.350  1.00  0.00           H
ATOM   2789  HB2 LEU B 188      37.290  58.890  77.740  1.00  0.00           H
ATOM   2790  CG  LEU B 188      35.970  59.340  79.480  1.00  0.00           C
ATOM   2791  HG  LEU B 188      34.910  59.180  79.790  1.00  0.00           H
ATOM   2792  CD1 LEU B 188      36.890  58.800  80.580  1.00  0.00           C
ATOM   2793 1HD1 LEU B 188      36.680  59.120  81.630  1.00  0.00           H
ATOM   2794 2HD1 LEU B 188      36.690  57.680  80.540  1.00  0.00           H
ATOM   2795 3HD1 LEU B 188      37.920  59.070  80.520  1.00  0.00           H
ATOM   2796  CD2 LEU B 188      36.250  60.810  79.380  1.00  0.00           C
ATOM   2797 1HD2 LEU B 188      35.690  61.450  80.130  1.00  0.00           H
ATOM   2798 2HD2 LEU B 188      37.300  61.030  79.530  1.00  0.00           H
ATOM   2799 3HD2 LEU B 188      36.030  61.210  78.430  1.00  0.00           H
ATOM   2800  C   LEU B 188      35.900  58.050  75.850  1.00  0.00           C
ATOM   2801  O   LEU B 188      36.660  58.850  75.230  1.00  0.00           O
ATOM   2802  N   SER B 189      35.730  56.830  75.420  1.00  0.00           N
ATOM   2803  H   SER B 189      34.890  56.320  75.610  1.00  0.00           H
ATOM   2804  CA  SER B 189      36.490  56.150  74.370  1.00  0.00           C
ATOM   2805  HA  SER B 189      36.740  56.910  73.610  1.00  0.00           H
ATOM   2806  CB  SER B 189      37.860  55.680  74.940  1.00  0.00           C
ATOM   2807  HB1 SER B 189      38.330  55.340  74.030  1.00  0.00           H
ATOM   2808  HB2 SER B 189      38.390  56.480  75.290  1.00  0.00           H
ATOM   2809  OG  SER B 189      37.900  54.550  75.850  1.00  0.00           O
ATOM   2810  HG  SER B 189      37.000  54.510  76.210  1.00  0.00           H
ATOM   2811  C   SER B 189      35.550  55.250  73.580  1.00  0.00           C
ATOM   2812  O   SER B 189      35.960  54.100  73.270  1.00  0.00           O
ATOM   2813  N   GLU B 190      34.350  55.640  73.270  1.00  0.00           N
ATOM   2814  H   GLU B 190      34.060  56.580  73.380  1.00  0.00           H
ATOM   2815  CA  GLU B 190      33.340  54.700  72.800  1.00  0.00           C
ATOM   2816  HA  GLU B 190      33.790  54.100  72.000  1.00  0.00           H
ATOM   2817  CB  GLU B 190      32.810  53.830  73.990  1.00  0.00           C
ATOM   2818  HB1 GLU B 190      33.660  53.410  74.580  1.00  0.00           H
ATOM   2819  HB2 GLU B 190      32.350  54.450  74.750  1.00  0.00           H
ATOM   2820  CG  GLU B 190      31.820  52.740  73.600  1.00  0.00           C
ATOM   2821  HG1 GLU B 190      31.560  52.240  74.550  1.00  0.00           H
ATOM   2822  HG2 GLU B 190      30.900  53.100  73.160  1.00  0.00           H
ATOM   2823  CD  GLU B 190      32.490  51.730  72.680  1.00  0.00           C
ATOM   2824  OE1 GLU B 190      33.030  50.740  73.230  1.00  0.00           O
ATOM   2825  OE2 GLU B 190      32.440  51.940  71.460  1.00  0.00           O
ATOM   2826  C   GLU B 190      32.270  55.560  72.050  1.00  0.00           C
ATOM   2827  O   GLU B 190      32.260  56.770  72.340  1.00  0.00           O
ATOM   2828  N   TYR B 191      31.460  55.000  71.180  1.00  0.00           N
ATOM   2829  H   TYR B 191      31.590  54.030  71.060  1.00  0.00           H
ATOM   2830  CA  TYR B 191      30.190  55.520  70.620  1.00  0.00           C
ATOM   2831  HA  TYR B 191      29.770  54.670  70.140  1.00  0.00           H
ATOM   2832  CB  TYR B 191      29.310  56.250  71.680  1.00  0.00           C
ATOM   2833  HB1 TYR B 191      29.130  55.680  72.610  1.00  0.00           H
ATOM   2834  HB2 TYR B 191      29.820  57.070  72.110  1.00  0.00           H
ATOM   2835  CG  TYR B 191      27.980  56.660  71.110  1.00  0.00           C
ATOM   2836  CD1 TYR B 191      26.890  55.790  71.230  1.00  0.00           C
ATOM   2837  HD1 TYR B 191      26.880  54.760  71.710  1.00  0.00           H
ATOM   2838  CD2 TYR B 191      27.790  57.960  70.540  1.00  0.00           C
ATOM   2839  HD2 TYR B 191      28.710  58.650  70.580  1.00  0.00           H
ATOM   2840  CE1 TYR B 191      25.680  56.340  70.830  1.00  0.00           C
ATOM   2841  HE1 TYR B 191      24.830  55.730  71.140  1.00  0.00           H
ATOM   2842  CE2 TYR B 191      26.580  58.420  70.050  1.00  0.00           C
ATOM   2843  HE2 TYR B 191      26.620  59.340  69.490  1.00  0.00           H
ATOM   2844  CZ  TYR B 191      25.450  57.630  70.300  1.00  0.00           C
ATOM   2845  OH  TYR B 191      24.190  58.070  69.860  1.00  0.00           O
ATOM   2846  HH  TYR B 191      24.130  59.010  69.630  1.00  0.00           H
ATOM   2847  C   TYR B 191      30.480  56.550  69.470  1.00  0.00           C
ATOM   2848  O   TYR B 191      29.910  56.370  68.360  1.00  0.00           O
ATOM   2849  N   SER B 192      31.280  57.580  69.700  1.00  0.00           N
ATOM   2850  H   SER B 192      31.630  57.460  70.620  1.00  0.00           H
ATOM   2851  CA  SER B 192      31.630  58.870  68.990  1.00  0.00           C
ATOM   2852  HA  SER B 192      30.690  59.470  69.120  1.00  0.00           H
ATOM   2853  CB  SER B 192      32.810  59.580  69.770  1.00  0.00           C
ATOM   2854  HB1 SER B 192      33.260  60.450  69.170  1.00  0.00           H
ATOM   2855  HB2 SER B 192      32.390  59.960  70.690  1.00  0.00           H
ATOM   2856  OG  SER B 192      33.840  58.640  69.900  1.00  0.00           O
ATOM   2857  HG  SER B 192      34.410  58.770  69.160  1.00  0.00           H
ATOM   2858  C   SER B 192      31.850  58.700  67.500  1.00  0.00           C
ATOM   2859  O   SER B 192      31.250  59.440  66.680  1.00  0.00           O
ATOM   2860  N   TYR B 193      32.630  57.690  67.130  1.00  0.00           N
ATOM   2861  H   TYR B 193      33.060  57.130  67.810  1.00  0.00           H
ATOM   2862  CA  TYR B 193      33.020  57.500  65.750  1.00  0.00           C
ATOM   2863  HA  TYR B 193      33.490  58.380  65.250  1.00  0.00           H
ATOM   2864  CB  TYR B 193      34.070  56.400  65.630  1.00  0.00           C
ATOM   2865  HB1 TYR B 193      34.290  55.910  64.610  1.00  0.00           H
ATOM   2866  HB2 TYR B 193      35.130  56.770  65.900  1.00  0.00           H
ATOM   2867  CG  TYR B 193      33.860  55.210  66.530  1.00  0.00           C
ATOM   2868  CD1 TYR B 193      33.130  54.090  66.190  1.00  0.00           C
ATOM   2869  HD1 TYR B 193      32.620  53.890  65.210  1.00  0.00           H
ATOM   2870  CD2 TYR B 193      34.410  55.250  67.810  1.00  0.00           C
ATOM   2871  HD2 TYR B 193      34.910  56.070  68.260  1.00  0.00           H
ATOM   2872  CE1 TYR B 193      32.950  53.020  67.110  1.00  0.00           C
ATOM   2873  HE1 TYR B 193      32.410  52.190  66.740  1.00  0.00           H
ATOM   2874  CE2 TYR B 193      34.290  54.140  68.710  1.00  0.00           C
ATOM   2875  HE2 TYR B 193      34.790  54.270  69.740  1.00  0.00           H
ATOM   2876  CZ  TYR B 193      33.570  53.000  68.380  1.00  0.00           C
ATOM   2877  OH  TYR B 193      33.640  51.860  69.120  1.00  0.00           O
ATOM   2878  HH  TYR B 193      33.130  51.910  70.000  1.00  0.00           H
ATOM   2879  C   TYR B 193      31.740  57.050  64.920  1.00  0.00           C
ATOM   2880  O   TYR B 193      31.550  57.600  63.800  1.00  0.00           O
ATOM   2881  N   LEU B 194      30.830  56.320  65.530  1.00  0.00           N
ATOM   2882  H   LEU B 194      30.940  56.250  66.580  1.00  0.00           H
ATOM   2883  CA  LEU B 194      29.510  56.060  65.000  1.00  0.00           C
ATOM   2884  HA  LEU B 194      29.490  56.040  63.920  1.00  0.00           H
ATOM   2885  CB  LEU B 194      29.040  54.640  65.500  1.00  0.00           C
ATOM   2886  HB1 LEU B 194      29.550  54.470  66.500  1.00  0.00           H
ATOM   2887  HB2 LEU B 194      27.930  54.650  65.670  1.00  0.00           H
ATOM   2888  CG  LEU B 194      29.380  53.660  64.390  1.00  0.00           C
ATOM   2889  HG  LEU B 194      30.420  53.980  64.080  1.00  0.00           H
ATOM   2890  CD1 LEU B 194      29.440  52.300  64.980  1.00  0.00           C
ATOM   2891 1HD1 LEU B 194      30.060  52.260  65.900  1.00  0.00           H
ATOM   2892 2HD1 LEU B 194      28.400  51.940  65.280  1.00  0.00           H
ATOM   2893 3HD1 LEU B 194      29.880  51.630  64.290  1.00  0.00           H
ATOM   2894  CD2 LEU B 194      28.310  53.790  63.230  1.00  0.00           C
ATOM   2895 1HD2 LEU B 194      27.320  53.380  63.510  1.00  0.00           H
ATOM   2896 2HD2 LEU B 194      28.070  54.800  62.900  1.00  0.00           H
ATOM   2897 3HD2 LEU B 194      28.620  53.320  62.290  1.00  0.00           H
ATOM   2898  C   LEU B 194      28.500  57.190  65.180  1.00  0.00           C
ATOM   2899  O   LEU B 194      27.420  57.180  64.650  1.00  0.00           O
ATOM   2900  N   GLY B 195      28.980  58.290  65.800  1.00  0.00           N
ATOM   2901  H   GLY B 195      29.950  58.170  66.160  1.00  0.00           H
ATOM   2902  CA  GLY B 195      28.280  59.550  65.910  1.00  0.00           C
ATOM   2903  HA1 GLY B 195      27.200  59.450  66.090  1.00  0.00           H
ATOM   2904  HA2 GLY B 195      28.620  60.120  66.770  1.00  0.00           H
ATOM   2905  C   GLY B 195      28.330  60.300  64.580  1.00  0.00           C
ATOM   2906  O   GLY B 195      27.330  60.780  63.990  1.00  0.00           O
ATOM   2907  N   PHE B 196      29.570  60.420  64.060  1.00  0.00           N
ATOM   2908  H   PHE B 196      30.340  60.220  64.660  1.00  0.00           H
ATOM   2909  CA  PHE B 196      29.820  61.140  62.840  1.00  0.00           C
ATOM   2910  HA  PHE B 196      29.340  62.070  62.780  1.00  0.00           H
ATOM   2911  CB  PHE B 196      31.370  61.320  62.700  1.00  0.00           C
ATOM   2912  HB1 PHE B 196      31.830  60.290  62.540  1.00  0.00           H
ATOM   2913  HB2 PHE B 196      31.500  61.890  61.800  1.00  0.00           H
ATOM   2914  CG  PHE B 196      32.200  61.880  63.850  1.00  0.00           C
ATOM   2915  CD1 PHE B 196      33.410  61.320  64.220  1.00  0.00           C
ATOM   2916  HD1 PHE B 196      33.680  60.400  63.710  1.00  0.00           H
ATOM   2917  CD2 PHE B 196      31.700  62.980  64.660  1.00  0.00           C
ATOM   2918  HD2 PHE B 196      30.830  63.500  64.310  1.00  0.00           H
ATOM   2919  CE1 PHE B 196      34.090  61.830  65.340  1.00  0.00           C
ATOM   2920  HE1 PHE B 196      35.020  61.250  65.580  1.00  0.00           H
ATOM   2921  CE2 PHE B 196      32.390  63.500  65.760  1.00  0.00           C
ATOM   2922  HE2 PHE B 196      32.050  64.370  66.230  1.00  0.00           H
ATOM   2923  CZ  PHE B 196      33.610  62.950  66.060  1.00  0.00           C
ATOM   2924  HZ  PHE B 196      34.170  63.330  66.840  1.00  0.00           H
ATOM   2925  C   PHE B 196      29.390  60.290  61.620  1.00  0.00           C
ATOM   2926  O   PHE B 196      29.170  60.870  60.500  1.00  0.00           O
ATOM   2927  N   GLY B 197      29.470  58.940  61.680  1.00  0.00           N
ATOM   2928  H   GLY B 197      29.790  58.520  62.520  1.00  0.00           H
ATOM   2929  CA  GLY B 197      29.320  58.000  60.570  1.00  0.00           C
ATOM   2930  HA1 GLY B 197      29.290  58.420  59.500  1.00  0.00           H
ATOM   2931  HA2 GLY B 197      30.110  57.270  60.390  1.00  0.00           H
ATOM   2932  C   GLY B 197      28.040  57.150  60.580  1.00  0.00           C
ATOM   2933  O   GLY B 197      27.960  56.150  59.900  1.00  0.00           O
ATOM   2934  N   MET B 198      27.030  57.440  61.390  1.00  0.00           N
ATOM   2935  H   MET B 198      27.210  58.160  62.040  1.00  0.00           H
ATOM   2936  CA  MET B 198      25.770  56.720  61.560  1.00  0.00           C
ATOM   2937  HA  MET B 198      26.030  55.770  61.830  1.00  0.00           H
ATOM   2938  CB  MET B 198      24.950  57.460  62.670  1.00  0.00           C
ATOM   2939  HB1 MET B 198      25.660  57.860  63.340  1.00  0.00           H
ATOM   2940  HB2 MET B 198      24.350  58.210  62.230  1.00  0.00           H
ATOM   2941  CG  MET B 198      23.930  56.530  63.380  1.00  0.00           C
ATOM   2942  HG1 MET B 198      23.050  56.390  62.780  1.00  0.00           H
ATOM   2943  HG2 MET B 198      24.440  55.590  63.510  1.00  0.00           H
ATOM   2944  SD  MET B 198      23.280  57.310  64.850  1.00  0.00           S
ATOM   2945  CE  MET B 198      24.440  56.770  66.010  1.00  0.00           C
ATOM   2946  HE1 MET B 198      25.530  56.810  65.800  1.00  0.00           H
ATOM   2947  HE2 MET B 198      24.240  57.240  67.020  1.00  0.00           H
ATOM   2948  HE3 MET B 198      24.210  55.740  66.160  1.00  0.00           H
ATOM   2949  C   MET B 198      24.880  56.590  60.260  1.00  0.00           C
ATOM   2950  O   MET B 198      24.140  55.590  60.150  1.00  0.00           O
ATOM   2951  N   LEU B 199      24.950  57.520  59.320  1.00  0.00           N
ATOM   2952  H   LEU B 199      25.480  58.410  59.470  1.00  0.00           H
ATOM   2953  CA  LEU B 199      24.190  57.490  58.070  1.00  0.00           C
ATOM   2954  HA  LEU B 199      23.190  57.060  58.130  1.00  0.00           H
ATOM   2955  CB  LEU B 199      24.130  58.940  57.670  1.00  0.00           C
ATOM   2956  HB1 LEU B 199      25.140  59.280  57.470  1.00  0.00           H
ATOM   2957  HB2 LEU B 199      23.760  59.070  56.570  1.00  0.00           H
ATOM   2958  CG  LEU B 199      23.400  59.990  58.600  1.00  0.00           C
ATOM   2959  HG  LEU B 199      23.540  59.820  59.670  1.00  0.00           H
ATOM   2960  CD1 LEU B 199      23.990  61.460  58.420  1.00  0.00           C
ATOM   2961 1HD1 LEU B 199      23.660  61.810  57.470  1.00  0.00           H
ATOM   2962 2HD1 LEU B 199      23.710  62.060  59.240  1.00  0.00           H
ATOM   2963 3HD1 LEU B 199      25.050  61.460  58.280  1.00  0.00           H
ATOM   2964  CD2 LEU B 199      21.880  60.010  58.270  1.00  0.00           C
ATOM   2965 1HD2 LEU B 199      21.310  60.540  59.010  1.00  0.00           H
ATOM   2966 2HD2 LEU B 199      21.590  60.420  57.300  1.00  0.00           H
ATOM   2967 3HD2 LEU B 199      21.480  59.090  58.240  1.00  0.00           H
ATOM   2968  C   LEU B 199      24.970  56.770  56.960  1.00  0.00           C
ATOM   2969  O   LEU B 199      24.410  56.570  55.830  1.00  0.00           O
ATOM   2970  N   MET B 200      26.230  56.320  57.220  1.00  0.00           N
ATOM   2971  H   MET B 200      26.490  56.520  58.160  1.00  0.00           H
ATOM   2972  CA  MET B 200      27.070  55.550  56.350  1.00  0.00           C
ATOM   2973  HA  MET B 200      26.770  55.720  55.290  1.00  0.00           H
ATOM   2974  CB  MET B 200      28.590  55.990  56.570  1.00  0.00           C
ATOM   2975  HB1 MET B 200      28.750  57.050  56.210  1.00  0.00           H
ATOM   2976  HB2 MET B 200      28.820  55.860  57.690  1.00  0.00           H
ATOM   2977  CG  MET B 200      29.610  55.310  55.570  1.00  0.00           C
ATOM   2978  HG1 MET B 200      29.750  54.300  55.930  1.00  0.00           H
ATOM   2979  HG2 MET B 200      29.260  55.390  54.560  1.00  0.00           H
ATOM   2980  SD  MET B 200      31.290  56.060  55.660  1.00  0.00           S
ATOM   2981  CE  MET B 200      31.880  55.590  57.320  1.00  0.00           C
ATOM   2982  HE1 MET B 200      31.250  55.860  58.140  1.00  0.00           H
ATOM   2983  HE2 MET B 200      31.980  54.550  57.440  1.00  0.00           H
ATOM   2984  HE3 MET B 200      32.840  55.990  57.450  1.00  0.00           H
ATOM   2985  C   MET B 200      26.970  54.050  56.710  1.00  0.00           C
ATOM   2986  O   MET B 200      27.090  53.250  55.790  1.00  0.00           O
ATOM   2987  N   MET B 201      26.700  53.660  57.980  1.00  0.00           N
ATOM   2988  H   MET B 201      26.770  54.300  58.760  1.00  0.00           H
ATOM   2989  CA  MET B 201      26.300  52.340  58.500  1.00  0.00           C
ATOM   2990  HA  MET B 201      27.070  51.570  58.410  1.00  0.00           H
ATOM   2991  CB  MET B 201      26.100  52.460  60.000  1.00  0.00           C
ATOM   2992  HB1 MET B 201      27.020  52.850  60.400  1.00  0.00           H
ATOM   2993  HB2 MET B 201      25.330  53.190  60.260  1.00  0.00           H
ATOM   2994  CG  MET B 201      26.020  51.180  60.810  1.00  0.00           C
ATOM   2995  HG1 MET B 201      25.210  50.600  60.350  1.00  0.00           H
ATOM   2996  HG2 MET B 201      26.960  50.610  60.640  1.00  0.00           H
ATOM   2997  SD  MET B 201      25.750  51.410  62.630  1.00  0.00           S
ATOM   2998  CE  MET B 201      23.980  51.620  62.580  1.00  0.00           C
ATOM   2999  HE1 MET B 201      23.630  52.610  62.170  1.00  0.00           H
ATOM   3000  HE2 MET B 201      23.530  50.860  62.040  1.00  0.00           H
ATOM   3001  HE3 MET B 201      23.420  51.560  63.510  1.00  0.00           H
ATOM   3002  C   MET B 201      25.000  51.950  57.820  1.00  0.00           C
ATOM   3003  O   MET B 201      24.880  50.810  57.280  1.00  0.00           O
ATOM   3004  N   TYR B 202      24.010  52.810  57.780  1.00  0.00           N
ATOM   3005  H   TYR B 202      24.350  53.740  57.950  1.00  0.00           H
ATOM   3006  CA  TYR B 202      22.610  52.560  57.300  1.00  0.00           C
ATOM   3007  HA  TYR B 202      22.590  51.700  56.500  1.00  0.00           H
ATOM   3008  CB  TYR B 202      21.810  51.950  58.460  1.00  0.00           C
ATOM   3009  HB1 TYR B 202      22.390  51.260  59.010  1.00  0.00           H
ATOM   3010  HB2 TYR B 202      21.550  52.650  59.210  1.00  0.00           H
ATOM   3011  CG  TYR B 202      20.380  51.460  58.080  1.00  0.00           C
ATOM   3012  CD1 TYR B 202      20.180  50.070  57.870  1.00  0.00           C
ATOM   3013  HD1 TYR B 202      21.020  49.390  57.840  1.00  0.00           H
ATOM   3014  CD2 TYR B 202      19.290  52.370  57.980  1.00  0.00           C
ATOM   3015  HD2 TYR B 202      19.450  53.430  58.080  1.00  0.00           H
ATOM   3016  CE1 TYR B 202      18.910  49.520  57.540  1.00  0.00           C
ATOM   3017  HE1 TYR B 202      18.800  48.450  57.350  1.00  0.00           H
ATOM   3018  CE2 TYR B 202      18.030  51.750  57.630  1.00  0.00           C
ATOM   3019  HE2 TYR B 202      17.160  52.320  57.690  1.00  0.00           H
ATOM   3020  CZ  TYR B 202      17.840  50.390  57.390  1.00  0.00           C
ATOM   3021  OH  TYR B 202      16.620  49.890  57.060  1.00  0.00           O
ATOM   3022  HH  TYR B 202      16.540  49.010  57.400  1.00  0.00           H
ATOM   3023  C   TYR B 202      22.020  53.870  56.730  1.00  0.00           C
ATOM   3024  O   TYR B 202      21.950  54.890  57.440  1.00  0.00           O
ATOM   3025  N   GLY B 203      21.580  53.850  55.470  1.00  0.00           N
ATOM   3026  H   GLY B 203      21.600  52.960  54.890  1.00  0.00           H
ATOM   3027  CA  GLY B 203      20.970  55.020  54.860  1.00  0.00           C
ATOM   3028  HA1 GLY B 203      19.870  54.890  54.670  1.00  0.00           H
ATOM   3029  HA2 GLY B 203      20.970  55.850  55.460  1.00  0.00           H
ATOM   3030  C   GLY B 203      21.540  55.280  53.420  1.00  0.00           C
ATOM   3031  O   GLY B 203      21.020  54.700  52.450  1.00  0.00           O
ATOM   3032  N   LEU B 204      22.670  56.030  53.360  1.00  0.00           N
ATOM   3033  H   LEU B 204      22.860  56.450  54.260  1.00  0.00           H
ATOM   3034  CA  LEU B 204      23.510  56.230  52.210  1.00  0.00           C
ATOM   3035  HA  LEU B 204      22.940  56.940  51.570  1.00  0.00           H
ATOM   3036  CB  LEU B 204      24.910  56.980  52.550  1.00  0.00           C
ATOM   3037  HB1 LEU B 204      25.550  56.400  53.170  1.00  0.00           H
ATOM   3038  HB2 LEU B 204      25.500  57.110  51.630  1.00  0.00           H
ATOM   3039  CG  LEU B 204      24.620  58.380  53.090  1.00  0.00           C
ATOM   3040  HG  LEU B 204      24.130  58.340  54.040  1.00  0.00           H
ATOM   3041  CD1 LEU B 204      25.900  59.140  53.450  1.00  0.00           C
ATOM   3042 1HD1 LEU B 204      25.680  59.980  54.110  1.00  0.00           H
ATOM   3043 2HD1 LEU B 204      26.600  58.570  53.990  1.00  0.00           H
ATOM   3044 3HD1 LEU B 204      26.460  59.610  52.580  1.00  0.00           H
ATOM   3045  CD2 LEU B 204      23.800  59.330  52.160  1.00  0.00           C
ATOM   3046 1HD2 LEU B 204      24.070  59.190  51.110  1.00  0.00           H
ATOM   3047 2HD2 LEU B 204      22.780  59.040  52.290  1.00  0.00           H
ATOM   3048 3HD2 LEU B 204      23.920  60.330  52.490  1.00  0.00           H
ATOM   3049  C   LEU B 204      23.670  55.040  51.210  1.00  0.00           C
ATOM   3050  O   LEU B 204      23.210  55.180  50.070  1.00  0.00           O
ATOM   3051  N   PRO B 205      24.160  53.850  51.660  1.00  0.00           N
ATOM   3052  CA  PRO B 205      24.310  52.770  50.720  1.00  0.00           C
ATOM   3053  HA  PRO B 205      24.730  53.090  49.750  1.00  0.00           H
ATOM   3054  CB  PRO B 205      25.330  51.880  51.430  1.00  0.00           C
ATOM   3055  HB1 PRO B 205      25.100  50.870  51.080  1.00  0.00           H
ATOM   3056  HB2 PRO B 205      26.380  52.140  51.230  1.00  0.00           H
ATOM   3057  CG  PRO B 205      25.070  52.050  52.920  1.00  0.00           C
ATOM   3058  HG1 PRO B 205      24.290  51.310  53.270  1.00  0.00           H
ATOM   3059  HG2 PRO B 205      26.010  51.790  53.510  1.00  0.00           H
ATOM   3060  CD  PRO B 205      24.710  53.540  53.000  1.00  0.00           C
ATOM   3061  HD1 PRO B 205      24.120  53.860  53.870  1.00  0.00           H
ATOM   3062  HD2 PRO B 205      25.580  54.070  53.160  1.00  0.00           H
ATOM   3063  C   PRO B 205      22.950  52.040  50.440  1.00  0.00           C
ATOM   3064  O   PRO B 205      23.030  51.120  49.570  1.00  0.00           O
ATOM   3065  N   LEU B 206      21.810  52.460  50.960  1.00  0.00           N
ATOM   3066  H   LEU B 206      21.730  53.180  51.720  1.00  0.00           H
ATOM   3067  CA  LEU B 206      20.490  51.840  50.680  1.00  0.00           C
ATOM   3068  HA  LEU B 206      20.440  50.940  50.080  1.00  0.00           H
ATOM   3069  CB  LEU B 206      19.920  51.380  52.070  1.00  0.00           C
ATOM   3070  HB1 LEU B 206      20.100  52.180  52.750  1.00  0.00           H
ATOM   3071  HB2 LEU B 206      18.790  51.380  52.000  1.00  0.00           H
ATOM   3072  CG  LEU B 206      20.560  50.110  52.650  1.00  0.00           C
ATOM   3073  HG  LEU B 206      21.620  50.200  52.610  1.00  0.00           H
ATOM   3074  CD1 LEU B 206      20.120  49.940  54.130  1.00  0.00           C
ATOM   3075 1HD1 LEU B 206      20.140  50.840  54.760  1.00  0.00           H
ATOM   3076 2HD1 LEU B 206      19.110  49.390  54.210  1.00  0.00           H
ATOM   3077 3HD1 LEU B 206      20.800  49.220  54.480  1.00  0.00           H
ATOM   3078  CD2 LEU B 206      20.150  48.820  51.920  1.00  0.00           C
ATOM   3079 1HD2 LEU B 206      20.400  48.780  50.800  1.00  0.00           H
ATOM   3080 2HD2 LEU B 206      20.640  48.020  52.410  1.00  0.00           H
ATOM   3081 3HD2 LEU B 206      19.070  48.680  52.050  1.00  0.00           H
ATOM   3082  C   LEU B 206      19.630  52.790  49.870  1.00  0.00           C
ATOM   3083  O   LEU B 206      18.810  52.340  49.050  1.00  0.00           O
ATOM   3084  N   ALA B 207      19.780  54.130  50.000  1.00  0.00           N
ATOM   3085  H   ALA B 207      20.390  54.510  50.690  1.00  0.00           H
ATOM   3086  CA  ALA B 207      19.010  55.150  49.380  1.00  0.00           C
ATOM   3087  HA  ALA B 207      17.920  55.020  49.400  1.00  0.00           H
ATOM   3088  CB  ALA B 207      19.350  56.490  49.940  1.00  0.00           C
ATOM   3089  HB1 ALA B 207      18.820  57.310  49.410  1.00  0.00           H
ATOM   3090  HB2 ALA B 207      19.070  56.580  51.010  1.00  0.00           H
ATOM   3091  HB3 ALA B 207      20.430  56.750  49.860  1.00  0.00           H
ATOM   3092  C   ALA B 207      19.250  55.320  47.910  1.00  0.00           C
ATOM   3093  O   ALA B 207      18.340  55.730  47.100  1.00  0.00           O
ATOM   3094  N   VAL B 208      20.470  54.930  47.490  1.00  0.00           N
ATOM   3095  H   VAL B 208      21.110  54.610  48.170  1.00  0.00           H
ATOM   3096  CA  VAL B 208      20.890  54.740  46.130  1.00  0.00           C
ATOM   3097  HA  VAL B 208      20.920  55.670  45.560  1.00  0.00           H
ATOM   3098  CB  VAL B 208      22.340  54.240  46.190  1.00  0.00           C
ATOM   3099  HB  VAL B 208      22.550  53.890  45.160  1.00  0.00           H
ATOM   3100  CG1 VAL B 208      23.260  55.470  46.450  1.00  0.00           C
ATOM   3101 1HG1 VAL B 208      24.260  55.160  46.590  1.00  0.00           H
ATOM   3102 2HG1 VAL B 208      23.250  56.110  45.630  1.00  0.00           H
ATOM   3103 3HG1 VAL B 208      23.090  55.940  47.440  1.00  0.00           H
ATOM   3104  CG2 VAL B 208      22.570  53.140  47.250  1.00  0.00           C
ATOM   3105 1HG2 VAL B 208      23.600  52.790  47.350  1.00  0.00           H
ATOM   3106 2HG2 VAL B 208      22.340  53.600  48.230  1.00  0.00           H
ATOM   3107 3HG2 VAL B 208      21.940  52.320  47.140  1.00  0.00           H
ATOM   3108  C   VAL B 208      19.990  53.740  45.470  1.00  0.00           C
ATOM   3109  O   VAL B 208      19.630  53.930  44.320  1.00  0.00           O
ATOM   3110  N   ILE B 209      19.620  52.570  46.100  1.00  0.00           N
ATOM   3111  H   ILE B 209      19.920  52.420  47.050  1.00  0.00           H
ATOM   3112  CA  ILE B 209      18.780  51.530  45.550  1.00  0.00           C
ATOM   3113  HA  ILE B 209      19.150  51.140  44.570  1.00  0.00           H
ATOM   3114  CB  ILE B 209      18.590  50.330  46.510  1.00  0.00           C
ATOM   3115  HB  ILE B 209      18.000  50.650  47.340  1.00  0.00           H
ATOM   3116  CG1 ILE B 209      19.940  49.750  47.040  1.00  0.00           C
ATOM   3117 1HG1 ILE B 209      20.630  49.440  46.220  1.00  0.00           H
ATOM   3118 2HG1 ILE B 209      20.570  50.460  47.500  1.00  0.00           H
ATOM   3119  CG2 ILE B 209      17.730  49.210  45.770  1.00  0.00           C
ATOM   3120 1HG2 ILE B 209      18.350  48.810  44.900  1.00  0.00           H
ATOM   3121 2HG2 ILE B 209      17.590  48.440  46.490  1.00  0.00           H
ATOM   3122 3HG2 ILE B 209      16.720  49.610  45.430  1.00  0.00           H
ATOM   3123  CD  ILE B 209      19.720  48.550  47.940  1.00  0.00           C
ATOM   3124  HD1 ILE B 209      19.240  47.670  47.460  1.00  0.00           H
ATOM   3125  HD2 ILE B 209      20.600  48.120  48.410  1.00  0.00           H
ATOM   3126  HD3 ILE B 209      19.100  48.780  48.780  1.00  0.00           H
ATOM   3127  C   ILE B 209      17.410  52.150  45.340  1.00  0.00           C
ATOM   3128  O   ILE B 209      16.800  51.870  44.290  1.00  0.00           O
ATOM   3129  N   ILE B 210      16.900  52.920  46.250  1.00  0.00           N
ATOM   3130  H   ILE B 210      17.520  53.190  47.080  1.00  0.00           H
ATOM   3131  CA  ILE B 210      15.690  53.680  46.120  1.00  0.00           C
ATOM   3132  HA  ILE B 210      14.930  52.960  45.980  1.00  0.00           H
ATOM   3133  CB  ILE B 210      15.320  54.300  47.470  1.00  0.00           C
ATOM   3134  HB  ILE B 210      16.070  54.940  47.900  1.00  0.00           H
ATOM   3135  CG1 ILE B 210      15.090  53.080  48.480  1.00  0.00           C
ATOM   3136 1HG1 ILE B 210      14.270  52.350  48.310  1.00  0.00           H
ATOM   3137 2HG1 ILE B 210      16.100  52.580  48.450  1.00  0.00           H
ATOM   3138  CG2 ILE B 210      14.000  55.050  47.410  1.00  0.00           C
ATOM   3139 1HG2 ILE B 210      14.010  55.920  46.790  1.00  0.00           H
ATOM   3140 2HG2 ILE B 210      13.130  54.410  47.040  1.00  0.00           H
ATOM   3141 3HG2 ILE B 210      13.720  55.420  48.480  1.00  0.00           H
ATOM   3142  CD  ILE B 210      15.000  53.420  50.000  1.00  0.00           C
ATOM   3143  HD1 ILE B 210      15.260  52.480  50.600  1.00  0.00           H
ATOM   3144  HD2 ILE B 210      15.550  54.270  50.340  1.00  0.00           H
ATOM   3145  HD3 ILE B 210      13.990  53.780  50.300  1.00  0.00           H
ATOM   3146  C   ILE B 210      15.700  54.670  44.920  1.00  0.00           C
ATOM   3147  O   ILE B 210      14.780  54.680  44.080  1.00  0.00           O
ATOM   3148  N   PHE B 211      16.770  55.440  44.780  1.00  0.00           N
ATOM   3149  H   PHE B 211      17.310  55.620  45.610  1.00  0.00           H
ATOM   3150  CA  PHE B 211      16.890  56.430  43.730  1.00  0.00           C
ATOM   3151  HA  PHE B 211      15.960  57.010  43.800  1.00  0.00           H
ATOM   3152  CB  PHE B 211      18.080  57.340  44.050  1.00  0.00           C
ATOM   3153  HB1 PHE B 211      18.020  57.650  45.110  1.00  0.00           H
ATOM   3154  HB2 PHE B 211      19.010  56.770  44.070  1.00  0.00           H
ATOM   3155  CG  PHE B 211      18.490  58.520  43.170  1.00  0.00           C
ATOM   3156  CD1 PHE B 211      19.840  58.770  42.850  1.00  0.00           C
ATOM   3157  HD1 PHE B 211      20.700  58.200  43.130  1.00  0.00           H
ATOM   3158  CD2 PHE B 211      17.400  59.310  42.760  1.00  0.00           C
ATOM   3159  HD2 PHE B 211      16.370  59.060  42.960  1.00  0.00           H
ATOM   3160  CE1 PHE B 211      20.020  60.000  42.100  1.00  0.00           C
ATOM   3161  HE1 PHE B 211      21.020  60.310  41.820  1.00  0.00           H
ATOM   3162  CE2 PHE B 211      17.680  60.550  42.140  1.00  0.00           C
ATOM   3163  HE2 PHE B 211      16.810  61.140  41.810  1.00  0.00           H
ATOM   3164  CZ  PHE B 211      18.980  60.900  41.800  1.00  0.00           C
ATOM   3165  HZ  PHE B 211      19.200  61.770  41.190  1.00  0.00           H
ATOM   3166  C   PHE B 211      17.050  55.710  42.350  1.00  0.00           C
ATOM   3167  O   PHE B 211      16.590  56.270  41.350  1.00  0.00           O
ATOM   3168  N   SER B 212      17.650  54.500  42.300  1.00  0.00           N
ATOM   3169  H   SER B 212      18.110  54.240  43.140  1.00  0.00           H
ATOM   3170  CA  SER B 212      17.710  53.660  41.120  1.00  0.00           C
ATOM   3171  HA  SER B 212      18.240  54.150  40.340  1.00  0.00           H
ATOM   3172  CB  SER B 212      18.590  52.440  41.470  1.00  0.00           C
ATOM   3173  HB1 SER B 212      19.570  52.710  41.880  1.00  0.00           H
ATOM   3174  HB2 SER B 212      18.130  51.890  42.260  1.00  0.00           H
ATOM   3175  OG  SER B 212      19.050  51.690  40.310  1.00  0.00           O
ATOM   3176  HG  SER B 212      18.320  51.480  39.820  1.00  0.00           H
ATOM   3177  C   SER B 212      16.300  53.200  40.610  1.00  0.00           C
ATOM   3178  O   SER B 212      16.220  52.780  39.400  1.00  0.00           O
ATOM   3179  N   TYR B 213      15.270  53.250  41.450  1.00  0.00           N
ATOM   3180  H   TYR B 213      15.440  53.580  42.380  1.00  0.00           H
ATOM   3181  CA  TYR B 213      13.840  52.870  41.240  1.00  0.00           C
ATOM   3182  HA  TYR B 213      13.830  51.910  40.610  1.00  0.00           H
ATOM   3183  CB  TYR B 213      13.110  52.780  42.570  1.00  0.00           C
ATOM   3184  HB1 TYR B 213      13.600  52.270  43.390  1.00  0.00           H
ATOM   3185  HB2 TYR B 213      12.810  53.690  43.100  1.00  0.00           H
ATOM   3186  CG  TYR B 213      11.840  51.970  42.390  1.00  0.00           C
ATOM   3187  CD1 TYR B 213      10.630  52.610  42.140  1.00  0.00           C
ATOM   3188  HD1 TYR B 213      10.550  53.660  42.240  1.00  0.00           H
ATOM   3189  CD2 TYR B 213      11.890  50.580  42.180  1.00  0.00           C
ATOM   3190  HD2 TYR B 213      12.780  50.000  42.410  1.00  0.00           H
ATOM   3191  CE1 TYR B 213       9.510  51.880  41.610  1.00  0.00           C
ATOM   3192  HE1 TYR B 213       8.630  52.440  41.290  1.00  0.00           H
ATOM   3193  CE2 TYR B 213      10.780  49.830  41.780  1.00  0.00           C
ATOM   3194  HE2 TYR B 213      10.870  48.780  41.560  1.00  0.00           H
ATOM   3195  CZ  TYR B 213       9.560  50.470  41.490  1.00  0.00           C
ATOM   3196  OH  TYR B 213       8.520  49.780  41.080  1.00  0.00           O
ATOM   3197  HH  TYR B 213       8.770  48.920  40.800  1.00  0.00           H
ATOM   3198  C   TYR B 213      13.210  54.040  40.400  1.00  0.00           C
ATOM   3199  O   TYR B 213      12.850  53.860  39.230  1.00  0.00           O
ATOM   3200  N   THR B 214      13.130  55.260  41.000  1.00  0.00           N
ATOM   3201  H   THR B 214      13.780  55.460  41.770  1.00  0.00           H
ATOM   3202  CA  THR B 214      12.460  56.430  40.530  1.00  0.00           C
ATOM   3203  HA  THR B 214      11.520  56.090  40.160  1.00  0.00           H
ATOM   3204  CB  THR B 214      12.390  57.460  41.650  1.00  0.00           C
ATOM   3205  HB  THR B 214      11.880  58.320  41.170  1.00  0.00           H
ATOM   3206  OG1 THR B 214      13.660  57.690  42.300  1.00  0.00           O
ATOM   3207  HG1 THR B 214      14.190  58.350  41.750  1.00  0.00           H
ATOM   3208  CG2 THR B 214      11.490  57.100  42.840  1.00  0.00           C
ATOM   3209 1HG2 THR B 214      10.500  57.100  42.610  1.00  0.00           H
ATOM   3210 2HG2 THR B 214      11.550  56.110  43.170  1.00  0.00           H
ATOM   3211 3HG2 THR B 214      11.750  57.690  43.660  1.00  0.00           H
ATOM   3212  C   THR B 214      13.170  56.940  39.210  1.00  0.00           C
ATOM   3213  O   THR B 214      12.460  57.390  38.280  1.00  0.00           O
ATOM   3214  N   SER B 215      14.470  56.780  39.110  1.00  0.00           N
ATOM   3215  H   SER B 215      15.040  56.380  39.840  1.00  0.00           H
ATOM   3216  CA  SER B 215      15.300  57.110  37.860  1.00  0.00           C
ATOM   3217  HA  SER B 215      15.070  58.110  37.530  1.00  0.00           H
ATOM   3218  CB  SER B 215      16.820  57.070  38.250  1.00  0.00           C
ATOM   3219  HB1 SER B 215      17.210  56.220  38.820  1.00  0.00           H
ATOM   3220  HB2 SER B 215      17.410  57.040  37.310  1.00  0.00           H
ATOM   3221  OG  SER B 215      17.190  58.240  38.950  1.00  0.00           O
ATOM   3222  HG  SER B 215      17.090  57.930  39.840  1.00  0.00           H
ATOM   3223  C   SER B 215      15.040  56.210  36.560  1.00  0.00           C
ATOM   3224  O   SER B 215      15.600  56.450  35.490  1.00  0.00           O
ATOM   3225  N   ILE B 216      14.320  55.100  36.630  1.00  0.00           N
ATOM   3226  H   ILE B 216      13.770  55.010  37.470  1.00  0.00           H
ATOM   3227  CA  ILE B 216      14.200  54.010  35.590  1.00  0.00           C
ATOM   3228  HA  ILE B 216      14.570  54.480  34.690  1.00  0.00           H
ATOM   3229  CB  ILE B 216      15.170  52.840  35.960  1.00  0.00           C
ATOM   3230  HB  ILE B 216      14.980  52.570  37.020  1.00  0.00           H
ATOM   3231  CG1 ILE B 216      16.660  53.280  35.970  1.00  0.00           C
ATOM   3232 1HG1 ILE B 216      16.800  53.820  35.030  1.00  0.00           H
ATOM   3233 2HG1 ILE B 216      16.810  54.010  36.760  1.00  0.00           H
ATOM   3234  CG2 ILE B 216      15.100  51.580  35.150  1.00  0.00           C
ATOM   3235 1HG2 ILE B 216      15.510  51.590  34.170  1.00  0.00           H
ATOM   3236 2HG2 ILE B 216      15.530  50.750  35.690  1.00  0.00           H
ATOM   3237 3HG2 ILE B 216      14.070  51.250  35.050  1.00  0.00           H
ATOM   3238  CD  ILE B 216      17.710  52.140  36.040  1.00  0.00           C
ATOM   3239  HD1 ILE B 216      17.620  51.430  35.220  1.00  0.00           H
ATOM   3240  HD2 ILE B 216      18.760  52.610  36.050  1.00  0.00           H
ATOM   3241  HD3 ILE B 216      17.530  51.630  36.910  1.00  0.00           H
ATOM   3242  C   ILE B 216      12.640  53.620  35.420  1.00  0.00           C
ATOM   3243  O   ILE B 216      12.240  53.160  34.340  1.00  0.00           O
ATOM   3244  N   LEU B 217      11.770  53.860  36.400  1.00  0.00           N
ATOM   3245  H   LEU B 217      12.240  53.880  37.300  1.00  0.00           H
ATOM   3246  CA  LEU B 217      10.320  53.820  36.480  1.00  0.00           C
ATOM   3247  HA  LEU B 217      10.010  52.770  36.680  1.00  0.00           H
ATOM   3248  CB  LEU B 217       9.830  54.460  37.860  1.00  0.00           C
ATOM   3249  HB1 LEU B 217      10.250  53.930  38.720  1.00  0.00           H
ATOM   3250  HB2 LEU B 217      10.200  55.500  37.930  1.00  0.00           H
ATOM   3251  CG  LEU B 217       8.290  54.520  38.170  1.00  0.00           C
ATOM   3252  HG  LEU B 217       7.850  55.190  37.400  1.00  0.00           H
ATOM   3253  CD1 LEU B 217       7.670  53.130  38.120  1.00  0.00           C
ATOM   3254 1HD1 LEU B 217       7.750  52.700  37.060  1.00  0.00           H
ATOM   3255 2HD1 LEU B 217       8.180  52.400  38.780  1.00  0.00           H
ATOM   3256 3HD1 LEU B 217       6.580  53.280  38.380  1.00  0.00           H
ATOM   3257  CD2 LEU B 217       8.100  55.350  39.450  1.00  0.00           C
ATOM   3258 1HD2 LEU B 217       8.720  54.970  40.230  1.00  0.00           H
ATOM   3259 2HD2 LEU B 217       8.430  56.390  39.430  1.00  0.00           H
ATOM   3260 3HD2 LEU B 217       7.070  55.260  39.830  1.00  0.00           H
ATOM   3261  C   LEU B 217       9.510  54.250  35.250  1.00  0.00           C
ATOM   3262  O   LEU B 217       8.570  53.510  34.880  1.00  0.00           O
ATOM   3263  N   GLY B 218       9.910  55.310  34.490  1.00  0.00           N
ATOM   3264  H   GLY B 218      10.730  55.800  34.750  1.00  0.00           H
ATOM   3265  CA  GLY B 218       9.190  55.680  33.220  1.00  0.00           C
ATOM   3266  HA1 GLY B 218       8.320  55.130  32.990  1.00  0.00           H
ATOM   3267  HA2 GLY B 218       8.850  56.660  33.350  1.00  0.00           H
ATOM   3268  C   GLY B 218      10.140  55.370  32.020  1.00  0.00           C
ATOM   3269  O   GLY B 218       9.730  55.020  30.910  1.00  0.00           O
ATOM   3270  N   GLU B 219      11.450  55.420  32.200  1.00  0.00           N
ATOM   3271  H   GLU B 219      11.740  55.510  33.200  1.00  0.00           H
ATOM   3272  CA  GLU B 219      12.420  55.500  31.080  1.00  0.00           C
ATOM   3273  HA  GLU B 219      12.000  55.990  30.190  1.00  0.00           H
ATOM   3274  CB  GLU B 219      13.720  56.100  31.700  1.00  0.00           C
ATOM   3275  HB1 GLU B 219      13.830  55.680  32.670  1.00  0.00           H
ATOM   3276  HB2 GLU B 219      14.610  55.820  31.160  1.00  0.00           H
ATOM   3277  CG  GLU B 219      13.720  57.620  31.890  1.00  0.00           C
ATOM   3278  HG1 GLU B 219      12.870  57.950  32.530  1.00  0.00           H
ATOM   3279  HG2 GLU B 219      14.560  57.920  32.490  1.00  0.00           H
ATOM   3280  CD  GLU B 219      13.920  58.280  30.580  1.00  0.00           C
ATOM   3281  OE1 GLU B 219      15.080  58.270  30.080  1.00  0.00           O
ATOM   3282  OE2 GLU B 219      13.040  58.860  29.950  1.00  0.00           O
ATOM   3283  C   GLU B 219      12.690  54.110  30.550  1.00  0.00           C
ATOM   3284  O   GLU B 219      13.180  53.980  29.380  1.00  0.00           O
ATOM   3285  N   ILE B 220      12.290  53.020  31.290  1.00  0.00           N
ATOM   3286  H   ILE B 220      12.130  53.210  32.320  1.00  0.00           H
ATOM   3287  CA  ILE B 220      12.430  51.650  30.770  1.00  0.00           C
ATOM   3288  HA  ILE B 220      13.430  51.540  30.300  1.00  0.00           H
ATOM   3289  CB  ILE B 220      12.380  50.720  32.040  1.00  0.00           C
ATOM   3290  HB  ILE B 220      13.050  51.220  32.790  1.00  0.00           H
ATOM   3291  CG1 ILE B 220      12.940  49.350  31.770  1.00  0.00           C
ATOM   3292 1HG1 ILE B 220      12.350  48.780  30.990  1.00  0.00           H
ATOM   3293 2HG1 ILE B 220      13.990  49.380  31.420  1.00  0.00           H
ATOM   3294  CG2 ILE B 220      10.980  50.650  32.700  1.00  0.00           C
ATOM   3295 1HG2 ILE B 220      10.410  49.830  32.210  1.00  0.00           H
ATOM   3296 2HG2 ILE B 220      10.980  50.500  33.770  1.00  0.00           H
ATOM   3297 3HG2 ILE B 220      10.380  51.570  32.460  1.00  0.00           H
ATOM   3298  CD  ILE B 220      13.020  48.510  32.990  1.00  0.00           C
ATOM   3299  HD1 ILE B 220      13.450  47.480  32.760  1.00  0.00           H
ATOM   3300  HD2 ILE B 220      13.810  48.880  33.590  1.00  0.00           H
ATOM   3301  HD3 ILE B 220      12.130  48.280  33.560  1.00  0.00           H
ATOM   3302  C   ILE B 220      11.370  51.260  29.720  1.00  0.00           C
ATOM   3303  O   ILE B 220      11.570  50.410  28.800  1.00  0.00           O
ATOM   3304  N   TYR B 221      10.180  51.870  29.900  1.00  0.00           N
ATOM   3305  H   TYR B 221      10.230  52.630  30.570  1.00  0.00           H
ATOM   3306  CA  TYR B 221       9.080  51.780  29.020  1.00  0.00           C
ATOM   3307  HA  TYR B 221       8.980  50.750  28.620  1.00  0.00           H
ATOM   3308  CB  TYR B 221       7.710  52.070  29.690  1.00  0.00           C
ATOM   3309  HB1 TYR B 221       7.880  52.800  30.500  1.00  0.00           H
ATOM   3310  HB2 TYR B 221       7.080  52.650  28.950  1.00  0.00           H
ATOM   3311  CG  TYR B 221       6.920  50.850  30.170  1.00  0.00           C
ATOM   3312  CD1 TYR B 221       5.520  50.780  29.920  1.00  0.00           C
ATOM   3313  HD1 TYR B 221       5.030  51.620  29.410  1.00  0.00           H
ATOM   3314  CD2 TYR B 221       7.540  49.890  30.930  1.00  0.00           C
ATOM   3315  HD2 TYR B 221       8.600  49.940  31.240  1.00  0.00           H
ATOM   3316  CE1 TYR B 221       4.790  49.680  30.420  1.00  0.00           C
ATOM   3317  HE1 TYR B 221       3.770  49.710  30.360  1.00  0.00           H
ATOM   3318  CE2 TYR B 221       6.830  48.690  31.290  1.00  0.00           C
ATOM   3319  HE2 TYR B 221       7.250  48.000  31.950  1.00  0.00           H
ATOM   3320  CZ  TYR B 221       5.460  48.550  30.960  1.00  0.00           C
ATOM   3321  OH  TYR B 221       4.770  47.580  31.610  1.00  0.00           O
ATOM   3322  HH  TYR B 221       3.990  47.300  31.140  1.00  0.00           H
ATOM   3323  C   TYR B 221       9.130  52.780  27.850  1.00  0.00           C
ATOM   3324  O   TYR B 221       8.410  52.610  26.860  1.00  0.00           O
ATOM   3325  N   ARG B 222       9.950  53.790  27.880  1.00  0.00           N
ATOM   3326  H   ARG B 222      10.580  53.920  28.660  1.00  0.00           H
ATOM   3327  CA  ARG B 222      10.090  54.700  26.730  1.00  0.00           C
ATOM   3328  HA  ARG B 222       9.080  54.940  26.260  1.00  0.00           H
ATOM   3329  CB  ARG B 222      10.500  56.110  27.200  1.00  0.00           C
ATOM   3330  HB1 ARG B 222      11.350  56.030  27.820  1.00  0.00           H
ATOM   3331  HB2 ARG B 222      10.780  56.710  26.300  1.00  0.00           H
ATOM   3332  CG  ARG B 222       9.420  56.940  28.020  1.00  0.00           C
ATOM   3333  HG1 ARG B 222       8.850  57.400  27.250  1.00  0.00           H
ATOM   3334  HG2 ARG B 222       8.800  56.240  28.590  1.00  0.00           H
ATOM   3335  CD  ARG B 222      10.030  57.930  29.030  1.00  0.00           C
ATOM   3336  HD1 ARG B 222      10.800  57.470  29.590  1.00  0.00           H
ATOM   3337  HD2 ARG B 222      10.550  58.730  28.520  1.00  0.00           H
ATOM   3338  NE  ARG B 222       9.180  58.470  30.100  1.00  0.00           N
ATOM   3339  HE  ARG B 222       8.220  58.090  30.080  1.00  0.00           H
ATOM   3340  CZ  ARG B 222       9.610  59.190  31.120  1.00  0.00           C
ATOM   3341  NH1 ARG B 222      10.940  59.360  31.290  1.00  0.00           N
ATOM   3342 1HH1 ARG B 222      11.630  59.100  30.540  1.00  0.00           H
ATOM   3343 2HH1 ARG B 222      11.370  59.940  32.040  1.00  0.00           H
ATOM   3344  NH2 ARG B 222       8.680  59.530  31.960  1.00  0.00           N
ATOM   3345 1HH2 ARG B 222       7.630  59.340  31.730  1.00  0.00           H
ATOM   3346 2HH2 ARG B 222       8.920  60.010  32.870  1.00  0.00           H
ATOM   3347  C   ARG B 222      10.960  54.230  25.530  1.00  0.00           C
ATOM   3348  O   ARG B 222      10.800  54.750  24.410  1.00  0.00           O
ATOM   3349  N   ARG B 223      11.730  53.170  25.750  1.00  0.00           N
ATOM   3350  H   ARG B 223      11.590  52.780  26.660  1.00  0.00           H
ATOM   3351  CA  ARG B 223      12.670  52.460  24.910  1.00  0.00           C
ATOM   3352  HA  ARG B 223      13.350  53.200  24.460  1.00  0.00           H
ATOM   3353  CB  ARG B 223      13.530  51.480  25.720  1.00  0.00           C
ATOM   3354  HB1 ARG B 223      12.780  50.790  26.080  1.00  0.00           H
ATOM   3355  HB2 ARG B 223      14.220  50.950  25.120  1.00  0.00           H
ATOM   3356  CG  ARG B 223      14.260  52.060  26.960  1.00  0.00           C
ATOM   3357  HG1 ARG B 223      13.480  52.010  27.730  1.00  0.00           H
ATOM   3358  HG2 ARG B 223      15.020  51.390  27.440  1.00  0.00           H
ATOM   3359  CD  ARG B 223      14.830  53.430  26.810  1.00  0.00           C
ATOM   3360  HD1 ARG B 223      15.300  53.670  25.800  1.00  0.00           H
ATOM   3361  HD2 ARG B 223      14.020  54.200  26.860  1.00  0.00           H
ATOM   3362  NE  ARG B 223      15.860  53.840  27.880  1.00  0.00           N
ATOM   3363  HE  ARG B 223      16.440  53.060  28.140  1.00  0.00           H
ATOM   3364  CZ  ARG B 223      15.950  54.980  28.510  1.00  0.00           C
ATOM   3365  NH1 ARG B 223      15.190  56.080  28.240  1.00  0.00           N
ATOM   3366 1HH1 ARG B 223      14.700  56.140  27.410  1.00  0.00           H
ATOM   3367 2HH1 ARG B 223      15.240  56.950  28.820  1.00  0.00           H
ATOM   3368  NH2 ARG B 223      16.820  55.070  29.540  1.00  0.00           N
ATOM   3369 1HH2 ARG B 223      17.590  54.380  29.610  1.00  0.00           H
ATOM   3370 2HH2 ARG B 223      17.090  56.030  29.910  1.00  0.00           H
ATOM   3371  C   ARG B 223      12.010  51.680  23.690  1.00  0.00           C
ATOM   3372  O   ARG B 223      12.740  51.190  22.800  1.00  0.00           O
ATOM   3373  N   SER B 224      10.670  51.530  23.760  1.00  0.00           N
ATOM   3374  H   SER B 224      10.230  51.980  24.510  1.00  0.00           H
ATOM   3375  CA  SER B 224       9.840  50.880  22.800  1.00  0.00           C
ATOM   3376  HA  SER B 224      10.140  49.810  22.890  1.00  0.00           H
ATOM   3377  CB  SER B 224       8.440  50.700  23.380  1.00  0.00           C
ATOM   3378  HB1 SER B 224       7.780  50.320  22.680  1.00  0.00           H
ATOM   3379  HB2 SER B 224       8.450  50.090  24.310  1.00  0.00           H
ATOM   3380  OG  SER B 224       7.900  52.050  23.700  1.00  0.00           O
ATOM   3381  HG  SER B 224       7.100  51.860  24.200  1.00  0.00           H
ATOM   3382  C   SER B 224       9.920  51.370  21.380  1.00  0.00           C
ATOM   3383  O   SER B 224      10.050  50.570  20.410  1.00  0.00           O
ATOM   3384  N   ARG B 225       9.890  52.720  21.290  1.00  0.00           N
ATOM   3385  H   ARG B 225       9.810  53.250  22.140  1.00  0.00           H
ATOM   3386  CA  ARG B 225      10.090  53.400  19.980  1.00  0.00           C
ATOM   3387  HA  ARG B 225      10.750  52.820  19.420  1.00  0.00           H
ATOM   3388  CB  ARG B 225       8.790  53.320  19.150  1.00  0.00           C
ATOM   3389  HB1 ARG B 225       8.440  52.300  19.150  1.00  0.00           H
ATOM   3390  HB2 ARG B 225       7.890  53.870  19.690  1.00  0.00           H
ATOM   3391  CG  ARG B 225       8.760  53.820  17.700  1.00  0.00           C
ATOM   3392  HG1 ARG B 225       8.080  54.650  17.640  1.00  0.00           H
ATOM   3393  HG2 ARG B 225       9.690  54.250  17.390  1.00  0.00           H
ATOM   3394  CD  ARG B 225       8.350  52.650  16.800  1.00  0.00           C
ATOM   3395  HD1 ARG B 225       7.440  52.120  17.010  1.00  0.00           H
ATOM   3396  HD2 ARG B 225       8.060  53.050  15.890  1.00  0.00           H
ATOM   3397  NE  ARG B 225       9.520  51.920  16.520  1.00  0.00           N
ATOM   3398  HE  ARG B 225      10.430  52.410  16.260  1.00  0.00           H
ATOM   3399  CZ  ARG B 225       9.600  50.540  16.310  1.00  0.00           C
ATOM   3400  NH1 ARG B 225       8.560  49.740  16.280  1.00  0.00           N
ATOM   3401 1HH1 ARG B 225       7.630  50.150  16.310  1.00  0.00           H
ATOM   3402 2HH1 ARG B 225       8.570  48.750  15.910  1.00  0.00           H
ATOM   3403  NH2 ARG B 225      10.800  49.960  16.060  1.00  0.00           N
ATOM   3404 1HH2 ARG B 225      11.670  50.500  15.960  1.00  0.00           H
ATOM   3405 2HH2 ARG B 225      10.820  48.970  15.790  1.00  0.00           H
ATOM   3406  C   ARG B 225      10.780  54.860  20.190  1.00  0.00           C
ATOM   3407  O   ARG B 225      10.340  55.770  19.480  1.00  0.00           O
ATOM   3408  N   GLU B 226      11.670  54.970  21.140  1.00  0.00           N
ATOM   3409  H   GLU B 226      11.900  54.160  21.780  1.00  0.00           H
ATOM   3410  CA  GLU B 226      12.610  56.090  21.270  1.00  0.00           C
ATOM   3411  HA  GLU B 226      12.910  56.370  20.280  1.00  0.00           H
ATOM   3412  CB  GLU B 226      11.810  57.250  21.940  1.00  0.00           C
ATOM   3413  HB1 GLU B 226      10.990  57.620  21.340  1.00  0.00           H
ATOM   3414  HB2 GLU B 226      11.460  56.910  22.930  1.00  0.00           H
ATOM   3415  CG  GLU B 226      12.570  58.550  22.410  1.00  0.00           C
ATOM   3416  HG1 GLU B 226      11.850  59.180  23.000  1.00  0.00           H
ATOM   3417  HG2 GLU B 226      13.330  58.280  23.060  1.00  0.00           H
ATOM   3418  CD  GLU B 226      12.830  59.490  21.230  1.00  0.00           C
ATOM   3419  OE1 GLU B 226      13.990  59.900  21.120  1.00  0.00           O
ATOM   3420  OE2 GLU B 226      11.890  59.850  20.440  1.00  0.00           O
ATOM   3421  C   GLU B 226      13.800  55.690  22.160  1.00  0.00           C
ATOM   3422  O   GLU B 226      13.600  55.440  23.390  1.00  0.00           O
ATOM   3423  N   PHE B 227      14.990  55.870  21.610  1.00  0.00           N
ATOM   3424  H   PHE B 227      15.010  56.100  20.650  1.00  0.00           H
ATOM   3425  CA  PHE B 227      16.240  55.970  22.400  1.00  0.00           C
ATOM   3426  HA  PHE B 227      16.080  56.570  23.320  1.00  0.00           H
ATOM   3427  CB  PHE B 227      16.630  54.570  22.990  1.00  0.00           C
ATOM   3428  HB1 PHE B 227      15.820  54.020  23.610  1.00  0.00           H
ATOM   3429  HB2 PHE B 227      16.960  53.980  22.180  1.00  0.00           H
ATOM   3430  CG  PHE B 227      17.780  54.810  23.870  1.00  0.00           C
ATOM   3431  CD1 PHE B 227      17.640  55.520  25.090  1.00  0.00           C
ATOM   3432  HD1 PHE B 227      16.660  55.890  25.460  1.00  0.00           H
ATOM   3433  CD2 PHE B 227      19.110  54.540  23.470  1.00  0.00           C
ATOM   3434  HD2 PHE B 227      19.210  54.080  22.490  1.00  0.00           H
ATOM   3435  CE1 PHE B 227      18.750  55.780  25.920  1.00  0.00           C
ATOM   3436  HE1 PHE B 227      18.550  56.260  26.800  1.00  0.00           H
ATOM   3437  CE2 PHE B 227      20.190  54.820  24.270  1.00  0.00           C
ATOM   3438  HE2 PHE B 227      21.190  54.590  23.890  1.00  0.00           H
ATOM   3439  CZ  PHE B 227      20.040  55.390  25.550  1.00  0.00           C
ATOM   3440  HZ  PHE B 227      20.910  55.620  26.080  1.00  0.00           H
ATOM   3441  C   PHE B 227      17.280  56.600  21.550  1.00  0.00           C
ATOM   3442  O   PHE B 227      17.780  57.690  21.890  1.00  0.00           O
ATOM   3443  N   SER B 228      17.560  56.030  20.360  1.00  0.00           N
ATOM   3444  H   SER B 228      17.090  55.200  20.060  1.00  0.00           H
ATOM   3445  CA  SER B 228      18.700  56.310  19.480  1.00  0.00           C
ATOM   3446  HA  SER B 228      18.980  57.380  19.710  1.00  0.00           H
ATOM   3447  CB  SER B 228      19.950  55.570  19.990  1.00  0.00           C
ATOM   3448  HB1 SER B 228      19.990  55.770  21.080  1.00  0.00           H
ATOM   3449  HB2 SER B 228      19.930  54.480  19.900  1.00  0.00           H
ATOM   3450  OG  SER B 228      21.240  55.960  19.510  1.00  0.00           O
ATOM   3451  HG  SER B 228      21.760  55.130  19.700  1.00  0.00           H
ATOM   3452  C   SER B 228      18.360  56.210  18.040  1.00  0.00           C
ATOM   3453  O   SER B 228      18.940  55.450  17.250  1.00  0.00           O
ATOM   3454  N   ASP B 229      17.290  56.980  17.650  1.00  0.00           N
ATOM   3455  H   ASP B 229      16.700  57.390  18.390  1.00  0.00           H
ATOM   3456  CA  ASP B 229      16.770  57.210  16.310  1.00  0.00           C
ATOM   3457  HA  ASP B 229      16.070  58.090  16.510  1.00  0.00           H
ATOM   3458  CB  ASP B 229      17.810  57.630  15.250  1.00  0.00           C
ATOM   3459  HB1 ASP B 229      18.140  58.630  15.590  1.00  0.00           H
ATOM   3460  HB2 ASP B 229      18.670  57.010  15.390  1.00  0.00           H
ATOM   3461  CG  ASP B 229      17.560  57.480  13.830  1.00  0.00           C
ATOM   3462  OD1 ASP B 229      17.240  58.410  13.060  1.00  0.00           O
ATOM   3463  OD2 ASP B 229      17.800  56.380  13.320  1.00  0.00           O
ATOM   3464  C   ASP B 229      15.700  56.200  15.880  1.00  0.00           C
ATOM   3465  O   ASP B 229      14.970  56.550  15.020  1.00  0.00           O
ATOM   3466  N   ASP B 230      15.660  55.030  16.510  1.00  0.00           N
ATOM   3467  H   ASP B 230      16.200  55.100  17.340  1.00  0.00           H
ATOM   3468  CA  ASP B 230      14.310  54.280  16.590  1.00  0.00           C
ATOM   3469  HA  ASP B 230      13.450  55.050  16.510  1.00  0.00           H
ATOM   3470  CB  ASP B 230      14.210  53.260  15.500  1.00  0.00           C
ATOM   3471  HB1 ASP B 230      14.180  53.770  14.550  1.00  0.00           H
ATOM   3472  HB2 ASP B 230      15.030  52.570  15.490  1.00  0.00           H
ATOM   3473  CG  ASP B 230      12.990  52.410  15.630  1.00  0.00           C
ATOM   3474  OD1 ASP B 230      13.070  51.200  15.870  1.00  0.00           O
ATOM   3475  OD2 ASP B 230      11.840  52.900  15.490  1.00  0.00           O
ATOM   3476  C   ASP B 230      14.270  53.690  18.010  1.00  0.00           C
ATOM   3477  O   ASP B 230      13.280  53.860  18.800  1.00  0.00           O
ATOM   3478  N   ARG B 231      15.270  52.860  18.330  1.00  0.00           N
ATOM   3479  H   ARG B 231      16.080  52.790  17.750  1.00  0.00           H
ATOM   3480  CA  ARG B 231      15.350  52.100  19.550  1.00  0.00           C
ATOM   3481  HA  ARG B 231      14.790  52.640  20.340  1.00  0.00           H
ATOM   3482  CB  ARG B 231      14.870  50.620  19.340  1.00  0.00           C
ATOM   3483  HB1 ARG B 231      15.290  50.280  18.400  1.00  0.00           H
ATOM   3484  HB2 ARG B 231      15.260  49.940  20.090  1.00  0.00           H
ATOM   3485  CG  ARG B 231      13.330  50.370  19.220  1.00  0.00           C
ATOM   3486  HG1 ARG B 231      12.850  50.540  20.210  1.00  0.00           H
ATOM   3487  HG2 ARG B 231      12.800  50.990  18.530  1.00  0.00           H
ATOM   3488  CD  ARG B 231      12.900  48.980  18.890  1.00  0.00           C
ATOM   3489  HD1 ARG B 231      13.070  48.770  17.810  1.00  0.00           H
ATOM   3490  HD2 ARG B 231      13.370  48.220  19.480  1.00  0.00           H
ATOM   3491  NE  ARG B 231      11.470  48.760  19.130  1.00  0.00           N
ATOM   3492  HE  ARG B 231      11.010  49.580  19.610  1.00  0.00           H
ATOM   3493  CZ  ARG B 231      10.630  47.680  18.850  1.00  0.00           C
ATOM   3494  NH1 ARG B 231      11.180  46.590  18.360  1.00  0.00           N
ATOM   3495 1HH1 ARG B 231      12.150  46.560  18.130  1.00  0.00           H
ATOM   3496 2HH1 ARG B 231      10.640  45.790  18.180  1.00  0.00           H
ATOM   3497  NH2 ARG B 231       9.350  47.670  19.100  1.00  0.00           N
ATOM   3498 1HH2 ARG B 231       8.810  48.470  19.570  1.00  0.00           H
ATOM   3499 2HH2 ARG B 231       8.810  46.780  19.070  1.00  0.00           H
ATOM   3500  C   ARG B 231      16.840  52.270  19.920  1.00  0.00           C
ATOM   3501  O   ARG B 231      17.390  53.390  19.790  1.00  0.00           O
ATOM   3502  N   PHE B 232      17.570  51.220  20.260  1.00  0.00           N
ATOM   3503  H   PHE B 232      17.120  50.300  20.220  1.00  0.00           H
ATOM   3504  CA  PHE B 232      18.960  51.230  20.550  1.00  0.00           C
ATOM   3505  HA  PHE B 232      19.200  52.180  21.000  1.00  0.00           H
ATOM   3506  CB  PHE B 232      19.320  50.110  21.500  1.00  0.00           C
ATOM   3507  HB1 PHE B 232      19.400  49.140  21.030  1.00  0.00           H
ATOM   3508  HB2 PHE B 232      20.330  50.360  21.770  1.00  0.00           H
ATOM   3509  CG  PHE B 232      18.440  50.070  22.720  1.00  0.00           C
ATOM   3510  CD1 PHE B 232      18.790  50.820  23.840  1.00  0.00           C
ATOM   3511  HD1 PHE B 232      19.630  51.530  23.870  1.00  0.00           H
ATOM   3512  CD2 PHE B 232      17.310  49.200  22.830  1.00  0.00           C
ATOM   3513  HD2 PHE B 232      16.990  48.620  21.950  1.00  0.00           H
ATOM   3514  CE1 PHE B 232      18.010  50.820  24.990  1.00  0.00           C
ATOM   3515  HE1 PHE B 232      18.370  51.500  25.750  1.00  0.00           H
ATOM   3516  CE2 PHE B 232      16.540  49.130  23.990  1.00  0.00           C
ATOM   3517  HE2 PHE B 232      15.650  48.440  23.990  1.00  0.00           H
ATOM   3518  CZ  PHE B 232      16.870  49.950  25.050  1.00  0.00           C
ATOM   3519  HZ  PHE B 232      16.190  49.980  25.880  1.00  0.00           H
ATOM   3520  C   PHE B 232      19.760  51.290  19.220  1.00  0.00           C
ATOM   3521  O   PHE B 232      20.930  51.690  19.140  1.00  0.00           O
ATOM   3522  N   ARG B 233      19.160  50.900  18.150  1.00  0.00           N
ATOM   3523  H   ARG B 233      18.210  50.550  18.390  1.00  0.00           H
ATOM   3524  CA  ARG B 233      19.480  51.100  16.770  1.00  0.00           C
ATOM   3525  HA  ARG B 233      20.080  52.030  16.670  1.00  0.00           H
ATOM   3526  CB  ARG B 233      20.400  49.970  16.290  1.00  0.00           C
ATOM   3527  HB1 ARG B 233      19.890  49.020  16.210  1.00  0.00           H
ATOM   3528  HB2 ARG B 233      20.590  50.130  15.180  1.00  0.00           H
ATOM   3529  CG  ARG B 233      21.760  49.780  16.980  1.00  0.00           C
ATOM   3530  HG1 ARG B 233      22.280  50.750  17.060  1.00  0.00           H
ATOM   3531  HG2 ARG B 233      21.630  49.320  17.960  1.00  0.00           H
ATOM   3532  CD  ARG B 233      22.600  48.810  16.200  1.00  0.00           C
ATOM   3533  HD1 ARG B 233      23.370  48.340  16.850  1.00  0.00           H
ATOM   3534  HD2 ARG B 233      22.050  47.990  15.860  1.00  0.00           H
ATOM   3535  NE  ARG B 233      23.360  49.470  15.150  1.00  0.00           N
ATOM   3536  HE  ARG B 233      24.110  50.110  15.460  1.00  0.00           H
ATOM   3537  CZ  ARG B 233      23.250  49.290  13.780  1.00  0.00           C
ATOM   3538  NH1 ARG B 233      22.240  48.500  13.400  1.00  0.00           N
ATOM   3539 1HH1 ARG B 233      21.690  47.850  14.050  1.00  0.00           H
ATOM   3540 2HH1 ARG B 233      21.970  48.500  12.410  1.00  0.00           H
ATOM   3541  NH2 ARG B 233      24.090  49.860  13.020  1.00  0.00           N
ATOM   3542 1HH2 ARG B 233      24.750  50.550  13.350  1.00  0.00           H
ATOM   3543 2HH2 ARG B 233      24.020  49.610  11.960  1.00  0.00           H
ATOM   3544  C   ARG B 233      18.140  51.160  16.020  1.00  0.00           C
ATOM   3545  O   ARG B 233      17.100  50.920  16.750  1.00  0.00           O
ATOM   3546  N   ARG B 234      18.150  51.280  14.680  1.00  0.00           N
ATOM   3547  H   ARG B 234      19.010  51.370  14.140  1.00  0.00           H
ATOM   3548  CA  ARG B 234      17.050  50.680  13.910  1.00  0.00           C
ATOM   3549  HA  ARG B 234      16.110  50.880  14.490  1.00  0.00           H
ATOM   3550  CB  ARG B 234      16.870  51.450  12.550  1.00  0.00           C
ATOM   3551  HB1 ARG B 234      17.620  51.170  11.850  1.00  0.00           H
ATOM   3552  HB2 ARG B 234      15.950  51.100  12.120  1.00  0.00           H
ATOM   3553  CG  ARG B 234      16.930  53.020  12.630  1.00  0.00           C
ATOM   3554  HG1 ARG B 234      16.420  53.250  13.540  1.00  0.00           H
ATOM   3555  HG2 ARG B 234      18.000  53.310  12.610  1.00  0.00           H
ATOM   3556  CD  ARG B 234      16.160  53.760  11.470  1.00  0.00           C
ATOM   3557  HD1 ARG B 234      16.620  53.460  10.530  1.00  0.00           H
ATOM   3558  HD2 ARG B 234      15.090  53.540  11.510  1.00  0.00           H
ATOM   3559  NE  ARG B 234      16.280  55.210  11.470  1.00  0.00           N
ATOM   3560  HE  ARG B 234      16.890  55.580  12.220  1.00  0.00           H
ATOM   3561  CZ  ARG B 234      15.680  56.110  10.710  1.00  0.00           C
ATOM   3562  NH1 ARG B 234      14.840  55.720   9.730  1.00  0.00           N
ATOM   3563 1HH1 ARG B 234      14.880  54.790   9.450  1.00  0.00           H
ATOM   3564 2HH1 ARG B 234      14.340  56.510   9.180  1.00  0.00           H
ATOM   3565  NH2 ARG B 234      15.890  57.400  10.910  1.00  0.00           N
ATOM   3566 1HH2 ARG B 234      16.410  57.700  11.720  1.00  0.00           H
ATOM   3567 2HH2 ARG B 234      15.210  58.020  10.530  1.00  0.00           H
ATOM   3568  C   ARG B 234      17.190  49.200  13.680  1.00  0.00           C
ATOM   3569  O   ARG B 234      18.340  48.720  13.490  1.00  0.00           O
ATOM   3570  N   SER B 235      16.060  48.470  13.730  1.00  0.00           N
ATOM   3571  H   SER B 235      15.230  48.980  13.980  1.00  0.00           H
ATOM   3572  CA  SER B 235      15.940  46.990  13.620  1.00  0.00           C
ATOM   3573  HA  SER B 235      14.880  46.760  13.680  1.00  0.00           H
ATOM   3574  CB  SER B 235      16.560  46.390  12.310  1.00  0.00           C
ATOM   3575  HB1 SER B 235      17.690  46.580  12.350  1.00  0.00           H
ATOM   3576  HB2 SER B 235      16.320  45.310  12.260  1.00  0.00           H
ATOM   3577  OG  SER B 235      16.060  47.060  11.120  1.00  0.00           O
ATOM   3578  HG  SER B 235      16.580  47.870  11.000  1.00  0.00           H
ATOM   3579  C   SER B 235      16.520  46.350  14.900  1.00  0.00           C
ATOM   3580  O   SER B 235      17.450  45.530  14.840  1.00  0.00           O
ATOM   3581  N   SER B 236      16.010  46.730  16.050  1.00  0.00           N
ATOM   3582  H   SER B 236      15.360  47.530  15.900  1.00  0.00           H
ATOM   3583  CA  SER B 236      16.410  46.280  17.430  1.00  0.00           C
ATOM   3584  HA  SER B 236      16.920  45.360  17.160  1.00  0.00           H
ATOM   3585  CB  SER B 236      17.480  47.180  18.090  1.00  0.00           C
ATOM   3586  HB1 SER B 236      17.880  46.710  18.980  1.00  0.00           H
ATOM   3587  HB2 SER B 236      18.410  47.110  17.420  1.00  0.00           H
ATOM   3588  OG  SER B 236      17.200  48.540  18.410  1.00  0.00           O
ATOM   3589  HG  SER B 236      16.990  48.930  17.580  1.00  0.00           H
ATOM   3590  C   SER B 236      15.180  45.860  18.260  1.00  0.00           C
ATOM   3591  O   SER B 236      13.990  46.130  17.930  1.00  0.00           O
ATOM   3592  N   LEU B 237      15.430  45.250  19.450  1.00  0.00           N
ATOM   3593  H   LEU B 237      16.340  44.880  19.740  1.00  0.00           H
ATOM   3594  CA  LEU B 237      14.310  44.940  20.390  1.00  0.00           C
ATOM   3595  HA  LEU B 237      13.360  44.880  19.860  1.00  0.00           H
ATOM   3596  CB  LEU B 237      14.560  43.570  21.040  1.00  0.00           C
ATOM   3597  HB1 LEU B 237      15.420  43.610  21.690  1.00  0.00           H
ATOM   3598  HB2 LEU B 237      13.760  43.380  21.680  1.00  0.00           H
ATOM   3599  CG  LEU B 237      14.690  42.380  20.140  1.00  0.00           C
ATOM   3600  HG  LEU B 237      15.410  42.590  19.350  1.00  0.00           H
ATOM   3601  CD1 LEU B 237      15.190  41.150  20.720  1.00  0.00           C
ATOM   3602 1HD1 LEU B 237      15.510  40.360  20.040  1.00  0.00           H
ATOM   3603 2HD1 LEU B 237      15.950  41.350  21.480  1.00  0.00           H
ATOM   3604 3HD1 LEU B 237      14.430  40.810  21.410  1.00  0.00           H
ATOM   3605  CD2 LEU B 237      13.300  42.170  19.390  1.00  0.00           C
ATOM   3606 1HD2 LEU B 237      13.290  41.350  18.640  1.00  0.00           H
ATOM   3607 2HD2 LEU B 237      12.440  42.030  20.050  1.00  0.00           H
ATOM   3608 3HD2 LEU B 237      13.120  43.030  18.780  1.00  0.00           H
ATOM   3609  C   LEU B 237      14.180  46.020  21.470  1.00  0.00           C
ATOM   3610  O   LEU B 237      15.250  46.640  21.820  1.00  0.00           O
ATOM   3611  N   GLY B 238      12.950  46.290  21.890  1.00  0.00           N
ATOM   3612  H   GLY B 238      12.280  45.550  21.750  1.00  0.00           H
ATOM   3613  CA  GLY B 238      12.590  47.590  22.480  1.00  0.00           C
ATOM   3614  HA1 GLY B 238      13.370  48.350  22.320  1.00  0.00           H
ATOM   3615  HA2 GLY B 238      11.770  48.050  21.900  1.00  0.00           H
ATOM   3616  C   GLY B 238      12.370  47.400  23.990  1.00  0.00           C
ATOM   3617  O   GLY B 238      11.520  48.160  24.500  1.00  0.00           O
ATOM   3618  N   PHE B 239      12.850  46.360  24.670  1.00  0.00           N
ATOM   3619  H   PHE B 239      13.390  45.620  24.160  1.00  0.00           H
ATOM   3620  CA  PHE B 239      12.730  46.210  26.100  1.00  0.00           C
ATOM   3621  HA  PHE B 239      13.520  45.480  26.250  1.00  0.00           H
ATOM   3622  CB  PHE B 239      13.040  47.490  26.970  1.00  0.00           C
ATOM   3623  HB1 PHE B 239      13.370  48.280  26.270  1.00  0.00           H
ATOM   3624  HB2 PHE B 239      12.080  47.690  27.570  1.00  0.00           H
ATOM   3625  CG  PHE B 239      13.990  47.340  28.100  1.00  0.00           C
ATOM   3626  CD1 PHE B 239      15.080  48.300  28.070  1.00  0.00           C
ATOM   3627  HD1 PHE B 239      15.220  48.940  27.260  1.00  0.00           H
ATOM   3628  CD2 PHE B 239      13.930  46.380  29.140  1.00  0.00           C
ATOM   3629  HD2 PHE B 239      13.080  45.760  29.100  1.00  0.00           H
ATOM   3630  CE1 PHE B 239      15.920  48.300  29.210  1.00  0.00           C
ATOM   3631  HE1 PHE B 239      16.620  49.150  29.310  1.00  0.00           H
ATOM   3632  CE2 PHE B 239      14.880  46.350  30.180  1.00  0.00           C
ATOM   3633  HE2 PHE B 239      14.610  45.760  31.060  1.00  0.00           H
ATOM   3634  CZ  PHE B 239      15.870  47.340  30.270  1.00  0.00           C
ATOM   3635  HZ  PHE B 239      16.490  47.350  31.210  1.00  0.00           H
ATOM   3636  C   PHE B 239      11.450  45.330  26.460  1.00  0.00           C
ATOM   3637  O   PHE B 239      11.220  45.100  27.640  1.00  0.00           O
ATOM   3638  N   LEU B 240      10.640  44.920  25.460  1.00  0.00           N
ATOM   3639  H   LEU B 240      10.910  45.180  24.550  1.00  0.00           H
ATOM   3640  CA  LEU B 240       9.380  44.250  25.600  1.00  0.00           C
ATOM   3641  HA  LEU B 240       8.730  44.650  26.360  1.00  0.00           H
ATOM   3642  CB  LEU B 240       8.600  44.340  24.280  1.00  0.00           C
ATOM   3643  HB1 LEU B 240       9.230  43.890  23.500  1.00  0.00           H
ATOM   3644  HB2 LEU B 240       7.640  43.810  24.440  1.00  0.00           H
ATOM   3645  CG  LEU B 240       8.420  45.770  23.660  1.00  0.00           C
ATOM   3646  HG  LEU B 240       9.490  46.180  23.460  1.00  0.00           H
ATOM   3647  CD1 LEU B 240       7.710  45.580  22.320  1.00  0.00           C
ATOM   3648 1HD1 LEU B 240       7.830  46.390  21.660  1.00  0.00           H
ATOM   3649 2HD1 LEU B 240       8.140  44.750  21.750  1.00  0.00           H
ATOM   3650 3HD1 LEU B 240       6.620  45.440  22.470  1.00  0.00           H
ATOM   3651  CD2 LEU B 240       7.640  46.690  24.580  1.00  0.00           C
ATOM   3652 1HD2 LEU B 240       7.770  47.690  24.200  1.00  0.00           H
ATOM   3653 2HD2 LEU B 240       6.550  46.490  24.690  1.00  0.00           H
ATOM   3654 3HD2 LEU B 240       8.140  46.790  25.540  1.00  0.00           H
ATOM   3655  C   LEU B 240       9.440  42.800  26.080  1.00  0.00           C
ATOM   3656  O   LEU B 240      10.470  42.130  25.920  1.00  0.00           O
ATOM   3657  N   GLY B 241       8.380  42.430  26.830  1.00  0.00           N
ATOM   3658  H   GLY B 241       7.680  43.120  26.880  1.00  0.00           H
ATOM   3659  CA  GLY B 241       8.190  41.300  27.610  1.00  0.00           C
ATOM   3660  HA1 GLY B 241       7.280  40.830  27.260  1.00  0.00           H
ATOM   3661  HA2 GLY B 241       8.970  40.500  27.400  1.00  0.00           H
ATOM   3662  C   GLY B 241       8.070  41.680  29.120  1.00  0.00           C
ATOM   3663  O   GLY B 241       7.660  42.770  29.550  1.00  0.00           O
ATOM   3664  N   ARG B 242       8.310  40.610  29.910  1.00  0.00           N
ATOM   3665  H   ARG B 242       8.400  39.670  29.510  1.00  0.00           H
ATOM   3666  CA  ARG B 242       8.290  40.720  31.400  1.00  0.00           C
ATOM   3667  HA  ARG B 242       7.360  41.190  31.660  1.00  0.00           H
ATOM   3668  CB  ARG B 242       8.450  39.340  32.130  1.00  0.00           C
ATOM   3669  HB1 ARG B 242       8.530  38.470  31.480  1.00  0.00           H
ATOM   3670  HB2 ARG B 242       9.450  39.350  32.610  1.00  0.00           H
ATOM   3671  CG  ARG B 242       7.410  39.150  33.250  1.00  0.00           C
ATOM   3672  HG1 ARG B 242       7.540  39.820  34.050  1.00  0.00           H
ATOM   3673  HG2 ARG B 242       6.410  39.320  32.870  1.00  0.00           H
ATOM   3674  CD  ARG B 242       7.580  37.690  33.670  1.00  0.00           C
ATOM   3675  HD1 ARG B 242       7.800  36.960  32.880  1.00  0.00           H
ATOM   3676  HD2 ARG B 242       8.480  37.680  34.330  1.00  0.00           H
ATOM   3677  NE  ARG B 242       6.570  37.230  34.650  1.00  0.00           N
ATOM   3678  HE  ARG B 242       6.630  37.770  35.480  1.00  0.00           H
ATOM   3679  CZ  ARG B 242       5.580  36.400  34.570  1.00  0.00           C
ATOM   3680  NH1 ARG B 242       5.310  35.810  33.420  1.00  0.00           N
ATOM   3681 1HH1 ARG B 242       5.880  35.950  32.580  1.00  0.00           H
ATOM   3682 2HH1 ARG B 242      80.504  35.100  33.390  1.00  0.00           H
ATOM   3683  NH2 ARG B 242       4.790  36.180  35.620  1.00  0.00           N
ATOM   3684 1HH2 ARG B 242       4.010  35.580  35.580  1.00  0.00           H
ATOM   3685 2HH2 ARG B 242       4.890  36.680  36.520  1.00  0.00           H
ATOM   3686  C   ARG B 242       9.550  41.630  31.820  1.00  0.00           C
ATOM   3687  O   ARG B 242       9.520  42.400  32.800  1.00  0.00           O
ATOM   3688  N   ALA B 243      10.640  41.540  31.100  1.00  0.00           N
ATOM   3689  H   ALA B 243      10.680  40.800  30.370  1.00  0.00           H
ATOM   3690  CA  ALA B 243      11.890  42.250  31.250  1.00  0.00           C
ATOM   3691  HA  ALA B 243      12.420  41.750  32.080  1.00  0.00           H
ATOM   3692  CB  ALA B 243      12.760  42.040  30.020  1.00  0.00           C
ATOM   3693  HB1 ALA B 243      13.730  42.380  30.210  1.00  0.00           H
ATOM   3694  HB2 ALA B 243      12.940  41.060  29.620  1.00  0.00           H
ATOM   3695  HB3 ALA B 243      12.540  42.700  29.130  1.00  0.00           H
ATOM   3696  C   ALA B 243      11.880  43.710  31.820  1.00  0.00           C
ATOM   3697  O   ALA B 243      12.550  44.040  32.840  1.00  0.00           O
ATOM   3698  N   ARG B 244      11.090  44.630  31.170  1.00  0.00           N
ATOM   3699  H   ARG B 244      10.560  44.380  30.360  1.00  0.00           H
ATOM   3700  CA  ARG B 244      10.810  45.950  31.590  1.00  0.00           C
ATOM   3701  HA  ARG B 244      11.810  46.240  31.790  1.00  0.00           H
ATOM   3702  CB  ARG B 244      10.350  46.800  30.430  1.00  0.00           C
ATOM   3703  HB1 ARG B 244      10.480  47.870  30.600  1.00  0.00           H
ATOM   3704  HB2 ARG B 244      11.120  46.670  29.700  1.00  0.00           H
ATOM   3705  CG  ARG B 244       8.930  46.520  29.810  1.00  0.00           C
ATOM   3706  HG1 ARG B 244       8.930  45.530  29.370  1.00  0.00           H
ATOM   3707  HG2 ARG B 244       8.080  46.650  30.560  1.00  0.00           H
ATOM   3708  CD  ARG B 244       8.820  47.510  28.600  1.00  0.00           C
ATOM   3709  HD1 ARG B 244       9.030  48.550  28.830  1.00  0.00           H
ATOM   3710  HD2 ARG B 244       9.430  47.310  27.750  1.00  0.00           H
ATOM   3711  NE  ARG B 244       7.400  47.560  28.130  1.00  0.00           N
ATOM   3712  HE  ARG B 244       6.750  46.910  28.540  1.00  0.00           H
ATOM   3713  CZ  ARG B 244       6.910  48.500  27.280  1.00  0.00           C
ATOM   3714  NH1 ARG B 244       7.670  49.370  26.620  1.00  0.00           N
ATOM   3715 1HH1 ARG B 244       8.690  49.410  26.630  1.00  0.00           H
ATOM   3716 2HH1 ARG B 244       7.150  50.140  26.120  1.00  0.00           H
ATOM   3717  NH2 ARG B 244       5.620  48.750  27.120  1.00  0.00           N
ATOM   3718 1HH2 ARG B 244       4.850  48.010  27.230  1.00  0.00           H
ATOM   3719 2HH2 ARG B 244       5.370  49.490  26.470  1.00  0.00           H
ATOM   3720  C   ARG B 244      10.010  46.210  32.890  1.00  0.00           C
ATOM   3721  O   ARG B 244       9.800  47.420  33.320  1.00  0.00           O
ATOM   3722  N   ILE B 245       9.550  45.180  33.630  1.00  0.00           N
ATOM   3723  H   ILE B 245       9.720  44.300  33.190  1.00  0.00           H
ATOM   3724  CA  ILE B 245       8.970  45.160  34.990  1.00  0.00           C
ATOM   3725  HA  ILE B 245       9.030  46.180  35.350  1.00  0.00           H
ATOM   3726  CB  ILE B 245       7.510  44.570  34.880  1.00  0.00           C
ATOM   3727  HB  ILE B 245       7.730  43.570  34.540  1.00  0.00           H
ATOM   3728  CG1 ILE B 245       6.500  45.200  33.820  1.00  0.00           C
ATOM   3729 1HG1 ILE B 245       6.330  46.260  34.020  1.00  0.00           H
ATOM   3730 2HG1 ILE B 245       6.930  45.090  32.820  1.00  0.00           H
ATOM   3731  CG2 ILE B 245       6.910  44.310  36.270  1.00  0.00           C
ATOM   3732 1HG2 ILE B 245       5.930  43.770  36.350  1.00  0.00           H
ATOM   3733 2HG2 ILE B 245       7.540  43.660  36.920  1.00  0.00           H
ATOM   3734 3HG2 ILE B 245       6.720  45.270  36.790  1.00  0.00           H
ATOM   3735  CD  ILE B 245       5.160  44.480  33.820  1.00  0.00           C
ATOM   3736  HD1 ILE B 245       4.670  44.880  32.870  1.00  0.00           H
ATOM   3737  HD2 ILE B 245       5.370  43.410  33.930  1.00  0.00           H
ATOM   3738  HD3 ILE B 245       4.510  44.890  34.620  1.00  0.00           H
ATOM   3739  C   ILE B 245       9.950  44.380  35.880  1.00  0.00           C
ATOM   3740  O   ILE B 245      10.230  44.780  37.030  1.00  0.00           O
ATOM   3741  N   ARG B 246      10.450  43.210  35.440  1.00  0.00           N
ATOM   3742  H   ARG B 246      10.010  42.950  34.540  1.00  0.00           H
ATOM   3743  CA  ARG B 246      11.290  42.210  36.130  1.00  0.00           C
ATOM   3744  HA  ARG B 246      10.860  41.810  37.030  1.00  0.00           H
ATOM   3745  CB  ARG B 246      11.440  40.940  35.220  1.00  0.00           C
ATOM   3746  HB1 ARG B 246      10.490  40.450  35.030  1.00  0.00           H
ATOM   3747  HB2 ARG B 246      11.890  41.250  34.260  1.00  0.00           H
ATOM   3748  CG  ARG B 246      12.300  39.790  35.750  1.00  0.00           C
ATOM   3749  HG1 ARG B 246      13.240  40.270  36.170  1.00  0.00           H
ATOM   3750  HG2 ARG B 246      11.800  39.410  36.680  1.00  0.00           H
ATOM   3751  CD  ARG B 246      12.660  38.660  34.790  1.00  0.00           C
ATOM   3752  HD1 ARG B 246      13.220  37.870  35.290  1.00  0.00           H
ATOM   3753  HD2 ARG B 246      11.720  38.230  34.390  1.00  0.00           H
ATOM   3754  NE  ARG B 246      13.510  39.190  33.700  1.00  0.00           N
ATOM   3755  HE  ARG B 246      14.490  39.550  34.050  1.00  0.00           H
ATOM   3756  CZ  ARG B 246      13.410  39.110  32.340  1.00  0.00           C
ATOM   3757  NH1 ARG B 246      12.350  38.610  31.740  1.00  0.00           N
ATOM   3758 1HH1 ARG B 246      11.640  38.140  32.260  1.00  0.00           H
ATOM   3759 2HH1 ARG B 246      12.100  38.660  30.710  1.00  0.00           H
ATOM   3760  NH2 ARG B 246      14.460  39.470  31.660  1.00  0.00           N
ATOM   3761 1HH2 ARG B 246      15.320  39.900  31.980  1.00  0.00           H
ATOM   3762 2HH2 ARG B 246      14.390  39.410  30.630  1.00  0.00           H
ATOM   3763  C   ARG B 246      12.540  42.850  36.660  1.00  0.00           C
ATOM   3764  O   ARG B 246      12.760  42.820  37.860  1.00  0.00           O
ATOM   3765  N   THR B 247      13.290  43.510  35.850  1.00  0.00           N
ATOM   3766  H   THR B 247      13.110  43.590  34.860  1.00  0.00           H
ATOM   3767  CA  THR B 247      14.530  44.260  36.300  1.00  0.00           C
ATOM   3768  HA  THR B 247      15.260  43.510  36.690  1.00  0.00           H
ATOM   3769  CB  THR B 247      15.220  44.740  35.080  1.00  0.00           C
ATOM   3770  HB  THR B 247      16.080  45.310  35.350  1.00  0.00           H
ATOM   3771  OG1 THR B 247      14.460  45.610  34.310  1.00  0.00           O
ATOM   3772  HG1 THR B 247      13.830  45.090  33.810  1.00  0.00           H
ATOM   3773  CG2 THR B 247      15.800  43.590  34.190  1.00  0.00           C
ATOM   3774 1HG2 THR B 247      16.480  42.940  34.750  1.00  0.00           H
ATOM   3775 2HG2 THR B 247      14.980  43.010  33.780  1.00  0.00           H
ATOM   3776 3HG2 THR B 247      16.330  44.000  33.330  1.00  0.00           H
ATOM   3777  C   THR B 247      14.320  45.370  37.390  1.00  0.00           C
ATOM   3778  O   THR B 247      15.310  45.560  38.190  1.00  0.00           O
ATOM   3779  N   LEU B 248      13.110  45.890  37.540  1.00  0.00           N
ATOM   3780  H   LEU B 248      12.290  45.590  36.950  1.00  0.00           H
ATOM   3781  CA  LEU B 248      12.760  46.820  38.620  1.00  0.00           C
ATOM   3782  HA  LEU B 248      13.660  47.300  38.900  1.00  0.00           H
ATOM   3783  CB  LEU B 248      11.690  47.930  38.230  1.00  0.00           C
ATOM   3784  HB1 LEU B 248      11.110  47.440  37.470  1.00  0.00           H
ATOM   3785  HB2 LEU B 248      10.950  48.240  39.040  1.00  0.00           H
ATOM   3786  CG  LEU B 248      12.240  49.140  37.460  1.00  0.00           C
ATOM   3787  HG  LEU B 248      13.000  48.760  36.760  1.00  0.00           H
ATOM   3788  CD1 LEU B 248      11.190  50.030  36.750  1.00  0.00           C
ATOM   3789 1HD1 LEU B 248      11.620  50.810  36.210  1.00  0.00           H
ATOM   3790 2HD1 LEU B 248      10.630  49.550  35.980  1.00  0.00           H
ATOM   3791 3HD1 LEU B 248      10.470  50.480  37.480  1.00  0.00           H
ATOM   3792  CD2 LEU B 248      12.980  50.060  38.320  1.00  0.00           C
ATOM   3793 1HD2 LEU B 248      12.360  50.620  39.030  1.00  0.00           H
ATOM   3794 2HD2 LEU B 248      13.730  49.520  38.810  1.00  0.00           H
ATOM   3795 3HD2 LEU B 248      13.520  50.730  37.680  1.00  0.00           H
ATOM   3796  C   LEU B 248      12.350  46.070  39.890  1.00  0.00           C
ATOM   3797  O   LEU B 248      12.620  46.540  40.990  1.00  0.00           O
ATOM   3798  N   LYS B 249      11.590  45.010  39.750  1.00  0.00           N
ATOM   3799  H   LYS B 249      11.360  44.800  38.820  1.00  0.00           H
ATOM   3800  CA  LYS B 249      11.050  44.220  40.860  1.00  0.00           C
ATOM   3801  HA  LYS B 249      10.500  44.850  41.590  1.00  0.00           H
ATOM   3802  CB  LYS B 249      10.110  43.130  40.370  1.00  0.00           C
ATOM   3803  HB1 LYS B 249       9.450  43.660  39.670  1.00  0.00           H
ATOM   3804  HB2 LYS B 249      10.560  42.370  39.780  1.00  0.00           H
ATOM   3805  CG  LYS B 249       9.070  42.500  41.380  1.00  0.00           C
ATOM   3806  HG1 LYS B 249       8.730  41.630  40.940  1.00  0.00           H
ATOM   3807  HG2 LYS B 249       9.530  42.010  42.220  1.00  0.00           H
ATOM   3808  CD  LYS B 249       7.930  43.400  41.770  1.00  0.00           C
ATOM   3809  HD1 LYS B 249       8.150  43.820  42.810  1.00  0.00           H
ATOM   3810  HD2 LYS B 249       7.830  44.270  41.080  1.00  0.00           H
ATOM   3811  CE  LYS B 249       6.520  42.780  41.950  1.00  0.00           C
ATOM   3812  HE1 LYS B 249       6.330  41.940  41.190  1.00  0.00           H
ATOM   3813  HE2 LYS B 249       6.500  42.310  42.970  1.00  0.00           H
ATOM   3814  NZ  LYS B 249       5.420  43.740  41.860  1.00  0.00           N
ATOM   3815  HZ1 LYS B 249       5.410  44.280  40.930  1.00  0.00           H
ATOM   3816  HZ2 LYS B 249       4.650  43.120  42.100  1.00  0.00           H
ATOM   3817  HZ3 LYS B 249       5.540  44.380  42.620  1.00  0.00           H
ATOM   3818  C   LYS B 249      12.180  43.480  41.650  1.00  0.00           C
ATOM   3819  O   LYS B 249      12.130  43.460  42.920  1.00  0.00           O
ATOM   3820  N   MET B 250      13.220  42.930  40.950  1.00  0.00           N
ATOM   3821  H   MET B 250      13.140  42.980  39.950  1.00  0.00           H
ATOM   3822  CA  MET B 250      14.380  42.270  41.520  1.00  0.00           C
ATOM   3823  HA  MET B 250      14.120  41.260  41.970  1.00  0.00           H
ATOM   3824  CB  MET B 250      15.290  41.920  40.310  1.00  0.00           C
ATOM   3825  HB1 MET B 250      14.820  41.110  39.680  1.00  0.00           H
ATOM   3826  HB2 MET B 250      15.390  42.770  39.630  1.00  0.00           H
ATOM   3827  CG  MET B 250      16.690  41.400  40.740  1.00  0.00           C
ATOM   3828  HG1 MET B 250      17.340  42.160  41.160  1.00  0.00           H
ATOM   3829  HG2 MET B 250      16.630  40.580  41.510  1.00  0.00           H
ATOM   3830  SD  MET B 250      17.610  40.790  39.260  1.00  0.00           S
ATOM   3831  CE  MET B 250      19.230  40.660  39.900  1.00  0.00           C
ATOM   3832  HE1 MET B 250      19.720  41.620  40.140  1.00  0.00           H
ATOM   3833  HE2 MET B 250      19.300  40.000  40.700  1.00  0.00           H
ATOM   3834  HE3 MET B 250      19.810  40.330  38.970  1.00  0.00           H
ATOM   3835  C   MET B 250      15.160  43.220  42.580  1.00  0.00           C
ATOM   3836  O   MET B 250      15.890  42.620  43.390  1.00  0.00           O
ATOM   3837  N   THR B 251      14.950  44.530  42.600  1.00  0.00           N
ATOM   3838  H   THR B 251      14.500  44.990  41.810  1.00  0.00           H
ATOM   3839  CA  THR B 251      15.540  45.400  43.650  1.00  0.00           C
ATOM   3840  HA  THR B 251      16.450  44.890  44.030  1.00  0.00           H
ATOM   3841  CB  THR B 251      16.010  46.650  42.950  1.00  0.00           C
ATOM   3842  HB  THR B 251      16.610  47.220  43.660  1.00  0.00           H
ATOM   3843  OG1 THR B 251      14.920  47.490  42.520  1.00  0.00           O
ATOM   3844  HG1 THR B 251      14.380  47.040  41.890  1.00  0.00           H
ATOM   3845  CG2 THR B 251      16.930  46.510  41.740  1.00  0.00           C
ATOM   3846 1HG2 THR B 251      17.810  45.910  42.100  1.00  0.00           H
ATOM   3847 2HG2 THR B 251      16.330  45.940  41.000  1.00  0.00           H
ATOM   3848 3HG2 THR B 251      17.300  47.410  41.260  1.00  0.00           H
ATOM   3849  C   THR B 251      14.540  45.680  44.800  1.00  0.00           C
ATOM   3850  O   THR B 251      14.900  46.050  45.920  1.00  0.00           O
ATOM   3851  N   ILE B 252      13.200  45.500  44.590  1.00  0.00           N
ATOM   3852  H   ILE B 252      12.960  45.210  43.630  1.00  0.00           H
ATOM   3853  CA  ILE B 252      12.220  45.500  45.710  1.00  0.00           C
ATOM   3854  HA  ILE B 252      12.350  46.480  46.220  1.00  0.00           H
ATOM   3855  CB  ILE B 252      10.750  45.650  45.160  1.00  0.00           C
ATOM   3856  HB  ILE B 252      10.480  44.700  44.710  1.00  0.00           H
ATOM   3857  CG1 ILE B 252      10.610  46.690  43.990  1.00  0.00           C
ATOM   3858 1HG1 ILE B 252      11.120  47.590  44.260  1.00  0.00           H
ATOM   3859 2HG1 ILE B 252      11.120  46.420  43.070  1.00  0.00           H
ATOM   3860  CG2 ILE B 252       9.690  45.860  46.320  1.00  0.00           C
ATOM   3861 1HG2 ILE B 252       9.620  45.060  47.060  1.00  0.00           H
ATOM   3862 2HG2 ILE B 252       9.990  46.780  46.860  1.00  0.00           H
ATOM   3863 3HG2 ILE B 252       8.690  46.000  45.910  1.00  0.00           H
ATOM   3864  CD  ILE B 252       9.180  47.210  43.710  1.00  0.00           C
ATOM   3865  HD1 ILE B 252       8.770  47.740  44.550  1.00  0.00           H
ATOM   3866  HD2 ILE B 252       9.060  47.920  42.900  1.00  0.00           H
ATOM   3867  HD3 ILE B 252       8.450  46.420  43.430  1.00  0.00           H
ATOM   3868  C   ILE B 252      12.390  44.290  46.670  1.00  0.00           C
ATOM   3869  O   ILE B 252      12.340  44.460  47.910  1.00  0.00           O
ATOM   3870  N   ILE B 253      12.750  43.150  46.140  1.00  0.00           N
ATOM   3871  H   ILE B 253      12.930  43.140  45.100  1.00  0.00           H
ATOM   3872  CA  ILE B 253      12.810  41.850  46.800  1.00  0.00           C
ATOM   3873  HA  ILE B 253      11.890  41.870  47.320  1.00  0.00           H
ATOM   3874  CB  ILE B 253      12.910  40.800  45.730  1.00  0.00           C
ATOM   3875  HB  ILE B 253      13.550  41.140  44.930  1.00  0.00           H
ATOM   3876  CG1 ILE B 253      11.560  40.490  45.020  1.00  0.00           C
ATOM   3877 1HG1 ILE B 253      11.030  39.810  45.670  1.00  0.00           H
ATOM   3878 2HG1 ILE B 253      10.860  41.340  45.000  1.00  0.00           H
ATOM   3879  CG2 ILE B 253      13.420  39.330  46.200  1.00  0.00           C
ATOM   3880 1HG2 ILE B 253      13.410  38.570  45.350  1.00  0.00           H
ATOM   3881 2HG2 ILE B 253      14.540  39.290  46.560  1.00  0.00           H
ATOM   3882 3HG2 ILE B 253      12.690  38.990  47.050  1.00  0.00           H
ATOM   3883  CD  ILE B 253      11.710  39.980  43.540  1.00  0.00           C
ATOM   3884  HD1 ILE B 253      10.730  40.000  43.090  1.00  0.00           H
ATOM   3885  HD2 ILE B 253      12.310  40.600  42.890  1.00  0.00           H
ATOM   3886  HD3 ILE B 253      12.040  38.860  43.530  1.00  0.00           H
ATOM   3887  C   ILE B 253      14.010  41.690  47.810  1.00  0.00           C
ATOM   3888  O   ILE B 253      13.970  40.940  48.790  1.00  0.00           O
ATOM   3889  N   ILE B 254      15.110  42.470  47.650  1.00  0.00           N
ATOM   3890  H   ILE B 254      15.080  43.210  46.970  1.00  0.00           H
ATOM   3891  CA  ILE B 254      16.170  42.600  48.590  1.00  0.00           C
ATOM   3892  HA  ILE B 254      16.490  41.610  48.940  1.00  0.00           H
ATOM   3893  CB  ILE B 254      17.390  43.260  47.860  1.00  0.00           C
ATOM   3894  HB  ILE B 254      17.040  44.200  47.410  1.00  0.00           H
ATOM   3895  CG1 ILE B 254      17.890  42.440  46.660  1.00  0.00           C
ATOM   3896 1HG1 ILE B 254      18.280  41.480  46.980  1.00  0.00           H
ATOM   3897 2HG1 ILE B 254      17.000  42.260  46.020  1.00  0.00           H
ATOM   3898  CG2 ILE B 254      18.540  43.570  48.810  1.00  0.00           C
ATOM   3899 1HG2 ILE B 254      18.920  42.570  49.030  1.00  0.00           H
ATOM   3900 2HG2 ILE B 254      19.320  44.160  48.350  1.00  0.00           H
ATOM   3901 3HG2 ILE B 254      18.150  44.020  49.680  1.00  0.00           H
ATOM   3902  CD  ILE B 254      18.990  43.170  45.870  1.00  0.00           C
ATOM   3903  HD1 ILE B 254      19.320  42.480  45.100  1.00  0.00           H
ATOM   3904  HD2 ILE B 254      18.520  43.970  45.370  1.00  0.00           H
ATOM   3905  HD3 ILE B 254      19.880  43.470  46.450  1.00  0.00           H
ATOM   3906  C   ILE B 254      15.600  43.460  49.800  1.00  0.00           C
ATOM   3907  O   ILE B 254      15.480  42.950  50.960  1.00  0.00           O
ATOM   3908  N   VAL B 255      15.320  44.740  49.560  1.00  0.00           N
ATOM   3909  H   VAL B 255      15.530  45.130  48.640  1.00  0.00           H
ATOM   3910  CA  VAL B 255      15.040  45.770  50.590  1.00  0.00           C
ATOM   3911  HA  VAL B 255      15.890  45.760  51.240  1.00  0.00           H
ATOM   3912  CB  VAL B 255      14.920  47.190  49.990  1.00  0.00           C
ATOM   3913  HB  VAL B 255      14.700  47.820  50.830  1.00  0.00           H
ATOM   3914  CG1 VAL B 255      16.240  47.710  49.450  1.00  0.00           C
ATOM   3915 1HG1 VAL B 255      16.840  47.060  48.760  1.00  0.00           H
ATOM   3916 2HG1 VAL B 255      15.930  48.670  49.000  1.00  0.00           H
ATOM   3917 3HG1 VAL B 255      16.780  47.710  50.420  1.00  0.00           H
ATOM   3918  CG2 VAL B 255      13.790  47.410  49.030  1.00  0.00           C
ATOM   3919 1HG2 VAL B 255      13.560  48.380  48.560  1.00  0.00           H
ATOM   3920 2HG2 VAL B 255      13.950  46.710  48.260  1.00  0.00           H
ATOM   3921 3HG2 VAL B 255      12.850  47.230  49.540  1.00  0.00           H
ATOM   3922  C   VAL B 255      13.890  45.500  51.530  1.00  0.00           C
ATOM   3923  O   VAL B 255      13.990  45.940  52.690  1.00  0.00           O
ATOM   3924  N   VAL B 256      12.770  44.950  51.090  1.00  0.00           N
ATOM   3925  H   VAL B 256      12.740  44.650  50.170  1.00  0.00           H
ATOM   3926  CA  VAL B 256      11.670  44.550  51.980  1.00  0.00           C
ATOM   3927  HA  VAL B 256      11.350  45.390  52.660  1.00  0.00           H
ATOM   3928  CB  VAL B 256      10.420  44.280  51.110  1.00  0.00           C
ATOM   3929  HB  VAL B 256       9.640  44.040  51.750  1.00  0.00           H
ATOM   3930  CG1 VAL B 256      10.000  45.520  50.190  1.00  0.00           C
ATOM   3931 1HG1 VAL B 256      10.130  46.430  50.720  1.00  0.00           H
ATOM   3932 2HG1 VAL B 256      10.470  45.520  49.190  1.00  0.00           H
ATOM   3933 3HG1 VAL B 256       8.940  45.500  50.030  1.00  0.00           H
ATOM   3934  CG2 VAL B 256      10.470  42.970  50.270  1.00  0.00           C
ATOM   3935 1HG2 VAL B 256      11.410  42.920  49.650  1.00  0.00           H
ATOM   3936 2HG2 VAL B 256      10.260  42.070  50.940  1.00  0.00           H
ATOM   3937 3HG2 VAL B 256       9.650  43.090  49.510  1.00  0.00           H
ATOM   3938  C   VAL B 256      12.010  43.270  52.760  1.00  0.00           C
ATOM   3939  O   VAL B 256      11.480  43.180  53.870  1.00  0.00           O
ATOM   3940  N   VAL B 257      12.880  42.380  52.290  1.00  0.00           N
ATOM   3941  H   VAL B 257      13.300  42.420  51.380  1.00  0.00           H
ATOM   3942  CA  VAL B 257      13.450  41.340  53.140  1.00  0.00           C
ATOM   3943  HA  VAL B 257      12.620  40.900  53.720  1.00  0.00           H
ATOM   3944  CB  VAL B 257      14.030  40.200  52.240  1.00  0.00           C
ATOM   3945  HB  VAL B 257      14.760  40.610  51.560  1.00  0.00           H
ATOM   3946  CG1 VAL B 257      14.780  39.190  53.010  1.00  0.00           C
ATOM   3947 1HG1 VAL B 257      14.170  38.610  53.580  1.00  0.00           H
ATOM   3948 2HG1 VAL B 257      15.370  38.520  52.260  1.00  0.00           H
ATOM   3949 3HG1 VAL B 257      15.560  39.600  53.570  1.00  0.00           H
ATOM   3950  CG2 VAL B 257      12.810  39.540  51.440  1.00  0.00           C
ATOM   3951 1HG2 VAL B 257      12.520  38.560  51.790  1.00  0.00           H
ATOM   3952 2HG2 VAL B 257      11.950  40.260  51.280  1.00  0.00           H
ATOM   3953 3HG2 VAL B 257      13.140  39.270  50.470  1.00  0.00           H
ATOM   3954  C   VAL B 257      14.500  41.940  54.100  1.00  0.00           C
ATOM   3955  O   VAL B 257      14.320  41.750  55.330  1.00  0.00           O
ATOM   3956  N   PHE B 258      15.400  42.790  53.660  1.00  0.00           N
ATOM   3957  H   PHE B 258      15.500  42.880  52.640  1.00  0.00           H
ATOM   3958  CA  PHE B 258      16.310  43.560  54.490  1.00  0.00           C
ATOM   3959  HA  PHE B 258      17.030  42.980  55.030  1.00  0.00           H
ATOM   3960  CB  PHE B 258      17.080  44.490  53.510  1.00  0.00           C
ATOM   3961  HB1 PHE B 258      17.210  44.030  52.560  1.00  0.00           H
ATOM   3962  HB2 PHE B 258      16.540  45.430  53.340  1.00  0.00           H
ATOM   3963  CG  PHE B 258      18.420  44.930  53.990  1.00  0.00           C
ATOM   3964  CD1 PHE B 258      18.540  45.960  54.920  1.00  0.00           C
ATOM   3965  HD1 PHE B 258      17.720  46.480  55.180  1.00  0.00           H
ATOM   3966  CD2 PHE B 258      19.570  44.360  53.450  1.00  0.00           C
ATOM   3967  HD2 PHE B 258      19.390  43.510  52.830  1.00  0.00           H
ATOM   3968  CE1 PHE B 258      19.780  46.310  55.500  1.00  0.00           C
ATOM   3969  HE1 PHE B 258      19.860  47.080  56.210  1.00  0.00           H
ATOM   3970  CE2 PHE B 258      20.850  44.770  53.910  1.00  0.00           C
ATOM   3971  HE2 PHE B 258      21.680  44.260  53.440  1.00  0.00           H
ATOM   3972  CZ  PHE B 258      20.980  45.660  55.030  1.00  0.00           C
ATOM   3973  HZ  PHE B 258      21.910  45.870  55.400  1.00  0.00           H
ATOM   3974  C   PHE B 258      15.630  44.400  55.550  1.00  0.00           C
ATOM   3975  O   PHE B 258      16.250  44.570  56.670  1.00  0.00           O
ATOM   3976  N   PHE B 259      14.510  45.020  55.350  1.00  0.00           N
ATOM   3977  H   PHE B 259      14.100  45.040  54.410  1.00  0.00           H
ATOM   3978  CA  PHE B 259      13.640  45.690  56.320  1.00  0.00           C
ATOM   3979  HA  PHE B 259      14.310  46.530  56.760  1.00  0.00           H
ATOM   3980  CB  PHE B 259      12.460  46.360  55.540  1.00  0.00           C
ATOM   3981  HB1 PHE B 259      12.700  47.060  54.790  1.00  0.00           H
ATOM   3982  HB2 PHE B 259      11.840  45.590  55.170  1.00  0.00           H
ATOM   3983  CG  PHE B 259      11.460  47.230  56.440  1.00  0.00           C
ATOM   3984  CD1 PHE B 259      10.170  46.810  56.790  1.00  0.00           C
ATOM   3985  HD1 PHE B 259       9.970  45.820  56.420  1.00  0.00           H
ATOM   3986  CD2 PHE B 259      11.810  48.570  56.850  1.00  0.00           C
ATOM   3987  HD2 PHE B 259      12.590  49.110  56.500  1.00  0.00           H
ATOM   3988  CE1 PHE B 259       9.310  47.600  57.580  1.00  0.00           C
ATOM   3989  HE1 PHE B 259       8.300  47.250  57.750  1.00  0.00           H
ATOM   3990  CE2 PHE B 259      10.900  49.370  57.580  1.00  0.00           C
ATOM   3991  HE2 PHE B 259      11.170  50.310  57.940  1.00  0.00           H
ATOM   3992  CZ  PHE B 259       9.600  48.900  57.910  1.00  0.00           C
ATOM   3993  HZ  PHE B 259       8.850  49.500  58.430  1.00  0.00           H
ATOM   3994  C   PHE B 259      13.180  44.780  57.470  1.00  0.00           C
ATOM   3995  O   PHE B 259      13.330  45.040  58.670  1.00  0.00           O
ATOM   3996  N   ILE B 260      12.810  43.510  57.160  1.00  0.00           N
ATOM   3997  H   ILE B 260      12.950  43.250  56.150  1.00  0.00           H
ATOM   3998  CA  ILE B 260      12.260  42.520  58.130  1.00  0.00           C
ATOM   3999  HA  ILE B 260      11.800  43.150  58.910  1.00  0.00           H
ATOM   4000  CB  ILE B 260      11.260  41.470  57.650  1.00  0.00           C
ATOM   4001  HB  ILE B 260      11.730  40.770  56.910  1.00  0.00           H
ATOM   4002  CG1 ILE B 260       9.970  42.130  57.010  1.00  0.00           C
ATOM   4003 1HG1 ILE B 260       9.490  42.740  57.750  1.00  0.00           H
ATOM   4004 2HG1 ILE B 260      10.320  42.870  56.300  1.00  0.00           H
ATOM   4005  CG2 ILE B 260      10.880  40.560  58.800  1.00  0.00           C
ATOM   4006 1HG2 ILE B 260      11.740  40.140  59.350  1.00  0.00           H
ATOM   4007 2HG2 ILE B 260      10.130  40.960  59.490  1.00  0.00           H
ATOM   4008 3HG2 ILE B 260      10.390  39.730  58.330  1.00  0.00           H
ATOM   4009  CD  ILE B 260       9.020  41.160  56.360  1.00  0.00           C
ATOM   4010  HD1 ILE B 260       8.600  40.500  57.110  1.00  0.00           H
ATOM   4011  HD2 ILE B 260       8.160  41.660  55.940  1.00  0.00           H
ATOM   4012  HD3 ILE B 260       9.530  40.660  55.570  1.00  0.00           H
ATOM   4013  C   ILE B 260      13.470  41.860  58.750  1.00  0.00           C
ATOM   4014  O   ILE B 260      13.480  41.660  59.970  1.00  0.00           O
ATOM   4015  N   CYS B 261      14.530  41.540  57.960  1.00  0.00           N
ATOM   4016  H   CYS B 261      14.580  41.910  57.040  1.00  0.00           H
ATOM   4017  CA  CYS B 261      15.620  40.770  58.470  1.00  0.00           C
ATOM   4018  HA  CYS B 261      15.250  40.150  59.250  1.00  0.00           H
ATOM   4019  CB  CYS B 261      16.280  39.860  57.340  1.00  0.00           C
ATOM   4020  HB1 CYS B 261      16.560  40.480  56.460  1.00  0.00           H
ATOM   4021  HB2 CYS B 261      17.070  39.190  57.620  1.00  0.00           H
ATOM   4022  SG  CYS B 261      14.850  38.800  56.880  1.00  0.00           S
ATOM   4023  HG  CYS B 261      13.990  39.760  56.600  1.00  0.00           H
ATOM   4024  C   CYS B 261      16.810  41.520  59.180  1.00  0.00           C
ATOM   4025  O   CYS B 261      17.050  41.350  60.390  1.00  0.00           O
ATOM   4026  N   TRP B 262      17.630  42.220  58.420  1.00  0.00           N
ATOM   4027  H   TRP B 262      17.360  42.350  57.460  1.00  0.00           H
ATOM   4028  CA  TRP B 262      18.790  42.890  58.930  1.00  0.00           C
ATOM   4029  HA  TRP B 262      19.410  42.180  59.620  1.00  0.00           H
ATOM   4030  CB  TRP B 262      19.600  43.320  57.680  1.00  0.00           C
ATOM   4031  HB1 TRP B 262      19.010  43.580  56.770  1.00  0.00           H
ATOM   4032  HB2 TRP B 262      20.180  44.220  58.010  1.00  0.00           H
ATOM   4033  CG  TRP B 262      20.670  42.320  57.260  1.00  0.00           C
ATOM   4034  CD1 TRP B 262      20.650  41.550  56.130  1.00  0.00           C
ATOM   4035  HD1 TRP B 262      19.830  41.540  55.450  1.00  0.00           H
ATOM   4036  CD2 TRP B 262      21.880  42.050  57.910  1.00  0.00           C
ATOM   4037  NE1 TRP B 262      21.790  40.770  56.090  1.00  0.00           N
ATOM   4038  HE1 TRP B 262      21.930  40.090  55.340  1.00  0.00           H
ATOM   4039  CE2 TRP B 262      22.510  40.950  57.220  1.00  0.00           C
ATOM   4040  CE3 TRP B 262      22.580  42.660  59.020  1.00  0.00           C
ATOM   4041  HE3 TRP B 262      22.120  43.460  59.490  1.00  0.00           H
ATOM   4042  CZ2 TRP B 262      23.770  40.440  57.640  1.00  0.00           C
ATOM   4043  HZ2 TRP B 262      24.200  39.610  57.200  1.00  0.00           H
ATOM   4044  CZ3 TRP B 262      23.860  42.200  59.400  1.00  0.00           C
ATOM   4045  HZ3 TRP B 262      24.460  42.570  60.210  1.00  0.00           H
ATOM   4046  CH2 TRP B 262      24.370  41.020  58.780  1.00  0.00           C
ATOM   4047  HH2 TRP B 262      25.350  40.550  59.010  1.00  0.00           H
ATOM   4048  C   TRP B 262      18.390  44.120  59.760  1.00  0.00           C
ATOM   4049  O   TRP B 262      19.090  44.460  60.730  1.00  0.00           O
ATOM   4050  N   THR B 263      17.410  44.930  59.330  1.00  0.00           N
ATOM   4051  H   THR B 263      16.920  44.750  58.420  1.00  0.00           H
ATOM   4052  CA  THR B 263      17.100  46.270  59.950  1.00  0.00           C
ATOM   4053  HA  THR B 263      18.010  46.950  59.860  1.00  0.00           H
ATOM   4054  CB  THR B 263      16.020  47.050  59.150  1.00  0.00           C
ATOM   4055  HB  THR B 263      15.090  46.470  59.140  1.00  0.00           H
ATOM   4056  OG1 THR B 263      16.560  47.240  57.840  1.00  0.00           O
ATOM   4057  HG1 THR B 263      16.300  46.520  57.290  1.00  0.00           H
ATOM   4058  CG2 THR B 263      15.810  48.440  59.690  1.00  0.00           C
ATOM   4059 1HG2 THR B 263      15.100  48.870  58.980  1.00  0.00           H
ATOM   4060 2HG2 THR B 263      15.300  48.610  60.570  1.00  0.00           H
ATOM   4061 3HG2 THR B 263      16.710  49.010  59.720  1.00  0.00           H
ATOM   4062  C   THR B 263      16.790  46.170  61.510  1.00  0.00           C
ATOM   4063  O   THR B 263      17.290  47.140  62.160  1.00  0.00           O
ATOM   4064  N   PRO B 264      16.170  45.140  62.090  1.00  0.00           N
ATOM   4065  CA  PRO B 264      16.290  44.890  63.560  1.00  0.00           C
ATOM   4066  HA  PRO B 264      15.710  45.560  64.210  1.00  0.00           H
ATOM   4067  CB  PRO B 264      15.710  43.420  63.630  1.00  0.00           C
ATOM   4068  HB1 PRO B 264      16.540  42.730  63.360  1.00  0.00           H
ATOM   4069  HB2 PRO B 264      15.310  43.220  64.660  1.00  0.00           H
ATOM   4070  CG  PRO B 264      14.620  43.480  62.650  1.00  0.00           C
ATOM   4071  HG1 PRO B 264      14.310  42.500  62.350  1.00  0.00           H
ATOM   4072  HG2 PRO B 264      13.770  44.050  63.090  1.00  0.00           H
ATOM   4073  CD  PRO B 264      15.200  44.170  61.510  1.00  0.00           C
ATOM   4074  HD1 PRO B 264      15.690  43.540  60.770  1.00  0.00           H
ATOM   4075  HD2 PRO B 264      14.460  44.820  60.960  1.00  0.00           H
ATOM   4076  C   PRO B 264      17.650  45.050  64.160  1.00  0.00           C
ATOM   4077  O   PRO B 264      17.780  45.830  65.180  1.00  0.00           O
ATOM   4078  N   TYR B 265      18.670  44.400  63.580  1.00  0.00           N
ATOM   4079  H   TYR B 265      18.480  43.830  62.780  1.00  0.00           H
ATOM   4080  CA  TYR B 265      20.050  44.390  64.030  1.00  0.00           C
ATOM   4081  HA  TYR B 265      20.020  44.040  65.080  1.00  0.00           H
ATOM   4082  CB  TYR B 265      20.910  43.310  63.200  1.00  0.00           C
ATOM   4083  HB1 TYR B 265      20.320  42.390  62.890  1.00  0.00           H
ATOM   4084  HB2 TYR B 265      21.010  43.780  62.270  1.00  0.00           H
ATOM   4085  CG  TYR B 265      22.350  42.890  63.610  1.00  0.00           C
ATOM   4086  CD1 TYR B 265      22.860  41.810  62.860  1.00  0.00           C
ATOM   4087  HD1 TYR B 265      22.270  41.260  62.120  1.00  0.00           H
ATOM   4088  CD2 TYR B 265      23.220  43.530  64.520  1.00  0.00           C
ATOM   4089  HD2 TYR B 265      22.870  44.380  65.110  1.00  0.00           H
ATOM   4090  CE1 TYR B 265      24.210  41.450  63.030  1.00  0.00           C
ATOM   4091  HE1 TYR B 265      24.750  40.750  62.390  1.00  0.00           H
ATOM   4092  CE2 TYR B 265      24.590  43.190  64.690  1.00  0.00           C
ATOM   4093  HE2 TYR B 265      25.150  43.860  65.420  1.00  0.00           H
ATOM   4094  CZ  TYR B 265      25.080  42.170  63.890  1.00  0.00           C
ATOM   4095  OH  TYR B 265      26.420  42.000  63.950  1.00  0.00           O
ATOM   4096  HH  TYR B 265      26.980  42.650  64.350  1.00  0.00           H
ATOM   4097  C   TYR B 265      20.690  45.760  63.940  1.00  0.00           C
ATOM   4098  O   TYR B 265      21.190  46.160  65.000  1.00  0.00           O
ATOM   4099  N   TYR B 266      20.480  46.640  62.950  1.00  0.00           N
ATOM   4100  H   TYR B 266      19.750  46.450  62.260  1.00  0.00           H
ATOM   4101  CA  TYR B 266      20.890  48.020  62.840  1.00  0.00           C
ATOM   4102  HA  TYR B 266      22.010  48.100  63.020  1.00  0.00           H
ATOM   4103  CB  TYR B 266      20.580  48.500  61.410  1.00  0.00           C
ATOM   4104  HB1 TYR B 266      19.510  48.290  61.130  1.00  0.00           H
ATOM   4105  HB2 TYR B 266      20.540  49.590  61.400  1.00  0.00           H
ATOM   4106  CG  TYR B 266      21.510  47.960  60.370  1.00  0.00           C
ATOM   4107  CD1 TYR B 266      21.170  46.790  59.650  1.00  0.00           C
ATOM   4108  HD1 TYR B 266      20.230  46.350  59.770  1.00  0.00           H
ATOM   4109  CD2 TYR B 266      22.650  48.610  59.980  1.00  0.00           C
ATOM   4110  HD2 TYR B 266      22.820  49.610  60.440  1.00  0.00           H
ATOM   4111  CE1 TYR B 266      22.090  46.290  58.750  1.00  0.00           C
ATOM   4112  HE1 TYR B 266      21.870  45.340  58.300  1.00  0.00           H
ATOM   4113  CE2 TYR B 266      23.540  48.170  58.980  1.00  0.00           C
ATOM   4114  HE2 TYR B 266      24.450  48.680  58.670  1.00  0.00           H
ATOM   4115  CZ  TYR B 266      23.290  46.960  58.430  1.00  0.00           C
ATOM   4116  OH  TYR B 266      24.210  46.470  57.550  1.00  0.00           O
ATOM   4117  HH  TYR B 266      23.880  45.800  56.960  1.00  0.00           H
ATOM   4118  C   TYR B 266      20.360  48.920  63.950  1.00  0.00           C
ATOM   4119  O   TYR B 266      21.030  49.970  64.230  1.00  0.00           O
ATOM   4120  N   ILE B 267      19.230  48.660  64.560  1.00  0.00           N
ATOM   4121  H   ILE B 267      18.880  47.720  64.460  1.00  0.00           H
ATOM   4122  CA  ILE B 267      18.600  49.550  65.540  1.00  0.00           C
ATOM   4123  HA  ILE B 267      19.010  50.600  65.480  1.00  0.00           H
ATOM   4124  CB  ILE B 267      17.100  49.610  65.260  1.00  0.00           C
ATOM   4125  HB  ILE B 267      16.750  48.590  65.330  1.00  0.00           H
ATOM   4126  CG1 ILE B 267      16.900  50.140  63.840  1.00  0.00           C
ATOM   4127 1HG1 ILE B 267      17.130  51.160  63.910  1.00  0.00           H
ATOM   4128 2HG1 ILE B 267      17.610  49.630  63.180  1.00  0.00           H
ATOM   4129  CG2 ILE B 267      16.250  50.470  66.280  1.00  0.00           C
ATOM   4130 1HG2 ILE B 267      16.710  51.460  66.440  1.00  0.00           H
ATOM   4131 2HG2 ILE B 267      15.200  50.540  66.000  1.00  0.00           H
ATOM   4132 3HG2 ILE B 267      16.190  49.970  67.230  1.00  0.00           H
ATOM   4133  CD  ILE B 267      15.450  49.880  63.240  1.00  0.00           C
ATOM   4134  HD1 ILE B 267      15.300  50.120  62.210  1.00  0.00           H
ATOM   4135  HD2 ILE B 267      15.170  48.840  63.500  1.00  0.00           H
ATOM   4136  HD3 ILE B 267      14.750  50.500  63.820  1.00  0.00           H
ATOM   4137  C   ILE B 267      18.960  48.910  66.860  1.00  0.00           C
ATOM   4138  O   ILE B 267      19.530  49.600  67.710  1.00  0.00           O
ATOM   4139  N   MET B 268      18.780  47.580  67.060  1.00  0.00           N
ATOM   4140  H   MET B 268      18.450  46.980  66.320  1.00  0.00           H
ATOM   4141  CA  MET B 268      19.060  46.920  68.340  1.00  0.00           C
ATOM   4142  HA  MET B 268      18.550  47.530  69.110  1.00  0.00           H
ATOM   4143  CB  MET B 268      18.530  45.450  68.310  1.00  0.00           C
ATOM   4144  HB1 MET B 268      19.010  44.950  67.510  1.00  0.00           H
ATOM   4145  HB2 MET B 268      18.900  44.990  69.210  1.00  0.00           H
ATOM   4146  CG  MET B 268      17.010  45.370  68.200  1.00  0.00           C
ATOM   4147  HG1 MET B 268      16.480  45.750  69.100  1.00  0.00           H
ATOM   4148  HG2 MET B 268      16.710  46.140  67.500  1.00  0.00           H
ATOM   4149  SD  MET B 268      16.210  43.800  67.790  1.00  0.00           S
ATOM   4150  CE  MET B 268      14.520  44.350  67.610  1.00  0.00           C
ATOM   4151  HE1 MET B 268      13.860  43.640  67.100  1.00  0.00           H
ATOM   4152  HE2 MET B 268      14.220  44.670  68.560  1.00  0.00           H
ATOM   4153  HE3 MET B 268      14.510  45.230  66.990  1.00  0.00           H
ATOM   4154  C   MET B 268      20.540  46.840  68.700  1.00  0.00           C
ATOM   4155  O   MET B 268      20.880  46.560  69.900  1.00  0.00           O
ATOM   4156  N   CYS B 269      21.480  47.000  67.780  1.00  0.00           N
ATOM   4157  H   CYS B 269      21.200  47.160  66.810  1.00  0.00           H
ATOM   4158  CA  CYS B 269      22.880  47.020  68.030  1.00  0.00           C
ATOM   4159  HA  CYS B 269      23.120  46.200  68.650  1.00  0.00           H
ATOM   4160  CB  CYS B 269      23.640  46.950  66.710  1.00  0.00           C
ATOM   4161  HB1 CYS B 269      23.370  46.050  66.130  1.00  0.00           H
ATOM   4162  HB2 CYS B 269      23.660  47.860  66.080  1.00  0.00           H
ATOM   4163  SG  CYS B 269      25.440  46.770  67.040  1.00  0.00           S
ATOM   4164  HG  CYS B 269      25.430  45.810  68.010  1.00  0.00           H
ATOM   4165  C   CYS B 269      23.200  48.470  68.640  1.00  0.00           C
ATOM   4166  O   CYS B 269      23.900  48.540  69.640  1.00  0.00           O
ATOM   4167  N   LEU B 270      22.500  49.570  68.320  1.00  0.00           N
ATOM   4168  H   LEU B 270      21.820  49.430  67.580  1.00  0.00           H
ATOM   4169  CA  LEU B 270      22.570  50.860  68.950  1.00  0.00           C
ATOM   4170  HA  LEU B 270      23.640  51.020  69.110  1.00  0.00           H
ATOM   4171  CB  LEU B 270      22.020  51.890  67.930  1.00  0.00           C
ATOM   4172  HB1 LEU B 270      21.040  51.530  67.710  1.00  0.00           H
ATOM   4173  HB2 LEU B 270      21.960  52.890  68.400  1.00  0.00           H
ATOM   4174  CG  LEU B 270      22.830  52.090  66.630  1.00  0.00           C
ATOM   4175  HG  LEU B 270      22.840  51.190  65.930  1.00  0.00           H
ATOM   4176  CD1 LEU B 270      22.000  53.050  65.770  1.00  0.00           C
ATOM   4177 1HD1 LEU B 270      20.980  52.710  65.940  1.00  0.00           H
ATOM   4178 2HD1 LEU B 270      22.070  54.110  66.160  1.00  0.00           H
ATOM   4179 3HD1 LEU B 270      22.320  53.190  64.750  1.00  0.00           H
ATOM   4180  CD2 LEU B 270      24.320  52.620  66.870  1.00  0.00           C
ATOM   4181 1HD2 LEU B 270      25.020  51.970  67.350  1.00  0.00           H
ATOM   4182 2HD2 LEU B 270      24.790  52.920  65.960  1.00  0.00           H
ATOM   4183 3HD2 LEU B 270      24.160  53.600  67.400  1.00  0.00           H
ATOM   4184  C   LEU B 270      21.890  50.950  70.330  1.00  0.00           C
ATOM   4185  O   LEU B 270      22.340  51.740  71.210  1.00  0.00           O
ATOM   4186  N   TRP B 271      20.870  50.170  70.600  1.00  0.00           N
ATOM   4187  H   TRP B 271      20.590  49.530  69.850  1.00  0.00           H
ATOM   4188  CA  TRP B 271      19.930  50.390  71.720  1.00  0.00           C
ATOM   4189  HA  TRP B 271      19.260  51.260  71.490  1.00  0.00           H
ATOM   4190  CB  TRP B 271      18.880  49.240  71.660  1.00  0.00           C
ATOM   4191  HB1 TRP B 271      18.840  48.930  70.650  1.00  0.00           H
ATOM   4192  HB2 TRP B 271      19.340  48.460  72.220  1.00  0.00           H
ATOM   4193  CG  TRP B 271      17.430  49.510  71.960  1.00  0.00           C
ATOM   4194  CD1 TRP B 271      16.840  49.010  73.050  1.00  0.00           C
ATOM   4195  HD1 TRP B 271      17.180  48.460  73.850  1.00  0.00           H
ATOM   4196  CD2 TRP B 271      16.460  50.340  71.260  1.00  0.00           C
ATOM   4197  NE1 TRP B 271      15.510  49.430  72.950  1.00  0.00           N
ATOM   4198  HE1 TRP B 271      14.770  48.970  73.590  1.00  0.00           H
ATOM   4199  CE2 TRP B 271      15.190  50.170  71.920  1.00  0.00           C
ATOM   4200  CE3 TRP B 271      16.480  51.120  70.110  1.00  0.00           C
ATOM   4201  HE3 TRP B 271      17.380  51.270  69.620  1.00  0.00           H
ATOM   4202  CZ2 TRP B 271      13.980  50.570  71.390  1.00  0.00           C
ATOM   4203  HZ2 TRP B 271      13.090  50.280  71.900  1.00  0.00           H
ATOM   4204  CZ3 TRP B 271      15.270  51.750  69.650  1.00  0.00           C
ATOM   4205  HZ3 TRP B 271      15.190  52.440  68.790  1.00  0.00           H
ATOM   4206  CH2 TRP B 271      14.050  51.370  70.240  1.00  0.00           C
ATOM   4207  HH2 TRP B 271      13.190  51.720  69.720  1.00  0.00           H
ATOM   4208  C   TRP B 271      20.610  50.580  73.110  1.00  0.00           C
ATOM   4209  O   TRP B 271      20.560  51.700  73.690  1.00  0.00           O
ATOM   4210  N   TRP B 272      21.400  49.610  73.560  1.00  0.00           N
ATOM   4211  H   TRP B 272      21.570  48.840  72.900  1.00  0.00           H
ATOM   4212  CA  TRP B 272      22.090  49.600  74.810  1.00  0.00           C
ATOM   4213  HA  TRP B 272      21.570  50.240  75.530  1.00  0.00           H
ATOM   4214  CB  TRP B 272      22.240  48.120  75.320  1.00  0.00           C
ATOM   4215  HB1 TRP B 272      22.810  47.530  74.640  1.00  0.00           H
ATOM   4216  HB2 TRP B 272      22.850  48.150  76.250  1.00  0.00           H
ATOM   4217  CG  TRP B 272      20.950  47.360  75.550  1.00  0.00           C
ATOM   4218  CD1 TRP B 272      19.670  47.860  75.400  1.00  0.00           C
ATOM   4219  HD1 TRP B 272      19.390  48.870  75.040  1.00  0.00           H
ATOM   4220  CD2 TRP B 272      20.800  45.980  76.020  1.00  0.00           C
ATOM   4221  NE1 TRP B 272      18.740  46.930  75.720  1.00  0.00           N
ATOM   4222  HE1 TRP B 272      17.670  47.140  75.830  1.00  0.00           H
ATOM   4223  CE2 TRP B 272      19.330  45.770  76.140  1.00  0.00           C
ATOM   4224  CE3 TRP B 272      21.650  44.890  76.260  1.00  0.00           C
ATOM   4225  HE3 TRP B 272      22.780  44.980  76.330  1.00  0.00           H
ATOM   4226  CZ2 TRP B 272      18.800  44.640  76.700  1.00  0.00           C
ATOM   4227  HZ2 TRP B 272      17.710  44.410  76.950  1.00  0.00           H
ATOM   4228  CZ3 TRP B 272      21.060  43.700  76.680  1.00  0.00           C
ATOM   4229  HZ3 TRP B 272      21.760  42.910  76.870  1.00  0.00           H
ATOM   4230  CH2 TRP B 272      19.680  43.540  76.950  1.00  0.00           C
ATOM   4231  HH2 TRP B 272      19.230  42.630  77.430  1.00  0.00           H
ATOM   4232  C   TRP B 272      23.480  50.270  74.720  1.00  0.00           C
ATOM   4233  O   TRP B 272      24.150  50.400  75.800  1.00  0.00           O
ATOM   4234  N   TRP B 273      23.940  50.540  73.530  1.00  0.00           N
ATOM   4235  H   TRP B 273      23.320  50.330  72.760  1.00  0.00           H
ATOM   4236  CA  TRP B 273      25.150  51.260  73.260  1.00  0.00           C
ATOM   4237  HA  TRP B 273      25.950  50.790  73.940  1.00  0.00           H
ATOM   4238  CB  TRP B 273      25.610  51.040  71.880  1.00  0.00           C
ATOM   4239  HB1 TRP B 273      25.520  50.000  71.560  1.00  0.00           H
ATOM   4240  HB2 TRP B 273      25.030  51.560  71.150  1.00  0.00           H
ATOM   4241  CG  TRP B 273      27.080  51.200  71.470  1.00  0.00           C
ATOM   4242  CD1 TRP B 273      28.180  51.670  72.110  1.00  0.00           C
ATOM   4243  HD1 TRP B 273      28.080  52.100  73.040  1.00  0.00           H
ATOM   4244  CD2 TRP B 273      27.540  50.850  70.190  1.00  0.00           C
ATOM   4245  NE1 TRP B 273      29.270  51.730  71.230  1.00  0.00           N
ATOM   4246  HE1 TRP B 273      30.190  52.100  71.370  1.00  0.00           H
ATOM   4247  CE2 TRP B 273      28.880  51.240  70.030  1.00  0.00           C
ATOM   4248  CE3 TRP B 273      26.890  50.160  69.120  1.00  0.00           C
ATOM   4249  HE3 TRP B 273      25.860  49.980  69.090  1.00  0.00           H
ATOM   4250  CZ2 TRP B 273      29.520  51.050  68.860  1.00  0.00           C
ATOM   4251  HZ2 TRP B 273      30.560  51.330  68.740  1.00  0.00           H
ATOM   4252  CZ3 TRP B 273      27.580  50.030  67.860  1.00  0.00           C
ATOM   4253  HZ3 TRP B 273      27.130  49.540  66.980  1.00  0.00           H
ATOM   4254  CH2 TRP B 273      28.910  50.430  67.780  1.00  0.00           C
ATOM   4255  HH2 TRP B 273      29.540  50.190  66.890  1.00  0.00           H
ATOM   4256  C   TRP B 273      24.930  52.760  73.610  1.00  0.00           C
ATOM   4257  O   TRP B 273      25.760  53.440  74.300  1.00  0.00           O
ATOM   4258  N   PHE B 274      23.680  53.300  73.360  1.00  0.00           N
ATOM   4259  H   PHE B 274      23.060  52.760  72.810  1.00  0.00           H
ATOM   4260  CA  PHE B 274      23.220  54.610  73.730  1.00  0.00           C
ATOM   4261  HA  PHE B 274      24.060  55.290  73.670  1.00  0.00           H
ATOM   4262  CB  PHE B 274      21.900  54.900  72.850  1.00  0.00           C
ATOM   4263  HB1 PHE B 274      22.190  54.710  71.780  1.00  0.00           H
ATOM   4264  HB2 PHE B 274      21.110  54.210  73.050  1.00  0.00           H
ATOM   4265  CG  PHE B 274      21.440  56.270  73.080  1.00  0.00           C
ATOM   4266  CD1 PHE B 274      21.870  57.230  72.160  1.00  0.00           C
ATOM   4267  HD1 PHE B 274      22.490  56.900  71.300  1.00  0.00           H
ATOM   4268  CD2 PHE B 274      20.550  56.600  74.100  1.00  0.00           C
ATOM   4269  HD2 PHE B 274      20.310  55.810  74.870  1.00  0.00           H
ATOM   4270  CE1 PHE B 274      21.540  58.570  72.280  1.00  0.00           C
ATOM   4271  HE1 PHE B 274      21.890  59.190  71.520  1.00  0.00           H
ATOM   4272  CE2 PHE B 274      20.170  57.970  74.180  1.00  0.00           C
ATOM   4273  HE2 PHE B 274      19.550  58.340  75.020  1.00  0.00           H
ATOM   4274  CZ  PHE B 274      20.750  58.960  73.340  1.00  0.00           C
ATOM   4275  HZ  PHE B 274      20.430  59.950  73.500  1.00  0.00           H
ATOM   4276  C   PHE B 274      22.670  54.570  75.150  1.00  0.00           C
ATOM   4277  O   PHE B 274      22.660  55.560  75.920  1.00  0.00           O
ATOM   4278  N   ASP B 275      22.330  53.420  75.630  1.00  0.00           N
ATOM   4279  H   ASP B 275      22.340  52.750  74.910  1.00  0.00           H
ATOM   4280  CA  ASP B 275      21.900  52.970  77.000  1.00  0.00           C
ATOM   4281  HA  ASP B 275      22.110  51.940  76.900  1.00  0.00           H
ATOM   4282  CB  ASP B 275      22.830  53.510  78.160  1.00  0.00           C
ATOM   4283  HB1 ASP B 275      23.790  53.720  77.650  1.00  0.00           H
ATOM   4284  HB2 ASP B 275      22.480  54.430  78.660  1.00  0.00           H
ATOM   4285  CG  ASP B 275      22.990  52.470  79.200  1.00  0.00           C
ATOM   4286  OD1 ASP B 275      23.780  52.820  80.090  1.00  0.00           O
ATOM   4287  OD2 ASP B 275      22.500  51.350  79.220  1.00  0.00           O
ATOM   4288  C   ASP B 275      20.380  53.100  77.210  1.00  0.00           C
ATOM   4289  O   ASP B 275      19.710  54.060  76.790  1.00  0.00           O
ATOM   4290  N   LYS B 276      19.780  52.160  77.980  1.00  0.00           N
ATOM   4291  H   LYS B 276      20.410  51.670  78.580  1.00  0.00           H
ATOM   4292  CA  LYS B 276      18.380  52.080  78.390  1.00  0.00           C
ATOM   4293  HA  LYS B 276      18.060  53.100  78.560  1.00  0.00           H
ATOM   4294  CB  LYS B 276      17.640  51.500  77.210  1.00  0.00           C
ATOM   4295  HB1 LYS B 276      18.100  51.730  76.220  1.00  0.00           H
ATOM   4296  HB2 LYS B 276      17.660  50.370  77.220  1.00  0.00           H
ATOM   4297  CG  LYS B 276      16.210  51.920  77.220  1.00  0.00           C
ATOM   4298  HG1 LYS B 276      15.740  51.610  78.150  1.00  0.00           H
ATOM   4299  HG2 LYS B 276      16.230  53.030  77.250  1.00  0.00           H
ATOM   4300  CD  LYS B 276      15.250  51.500  75.970  1.00  0.00           C
ATOM   4301  HD1 LYS B 276      15.420  52.070  75.140  1.00  0.00           H
ATOM   4302  HD2 LYS B 276      15.480  50.490  75.570  1.00  0.00           H
ATOM   4303  CE  LYS B 276      13.780  51.570  76.380  1.00  0.00           C
ATOM   4304  HE1 LYS B 276      13.510  50.670  76.970  1.00  0.00           H
ATOM   4305  HE2 LYS B 276      13.460  52.340  77.050  1.00  0.00           H
ATOM   4306  NZ  LYS B 276      12.960  51.330  75.150  1.00  0.00           N
ATOM   4307  HZ1 LYS B 276      13.240  51.960  74.420  1.00  0.00           H
ATOM   4308  HZ2 LYS B 276      13.130  50.340  74.880  1.00  0.00           H
ATOM   4309  HZ3 LYS B 276      11.980  51.310  75.290  1.00  0.00           H
ATOM   4310  C   LYS B 276      18.370  51.300  79.690  1.00  0.00           C
ATOM   4311  O   LYS B 276      18.690  50.100  79.670  1.00  0.00           O
ATOM   4312  N   ASP B 277      18.290  51.950  80.860  1.00  0.00           N
ATOM   4313  H   ASP B 277      18.170  52.940  80.890  1.00  0.00           H
ATOM   4314  CA  ASP B 277      18.520  51.310  82.150  1.00  0.00           C
ATOM   4315  HA  ASP B 277      18.430  50.260  82.070  1.00  0.00           H
ATOM   4316  CB  ASP B 277      19.990  51.540  82.600  1.00  0.00           C
ATOM   4317  HB1 ASP B 277      20.680  51.300  81.770  1.00  0.00           H
ATOM   4318  HB2 ASP B 277      20.230  52.600  82.730  1.00  0.00           H
ATOM   4319  CG  ASP B 277      20.320  50.760  83.860  1.00  0.00           C
ATOM   4320  OD1 ASP B 277      21.260  49.930  83.720  1.00  0.00           O
ATOM   4321  OD2 ASP B 277      19.710  50.910  85.000  1.00  0.00           O
ATOM   4322  C   ASP B 277      17.570  51.830  83.260  1.00  0.00           C
ATOM   4323  O   ASP B 277      17.590  53.040  83.550  1.00  0.00           O
ATOM   4324  N   SER B 278      16.770  50.900  83.800  1.00  0.00           N
ATOM   4325  H   SER B 278      16.820  49.950  83.360  1.00  0.00           H
ATOM   4326  CA  SER B 278      16.000  51.200  85.000  1.00  0.00           C
ATOM   4327  HA  SER B 278      16.370  52.100  85.440  1.00  0.00           H
ATOM   4328  CB  SER B 278      14.550  51.460  84.640  1.00  0.00           C
ATOM   4329  HB1 SER B 278      14.060  51.950  85.490  1.00  0.00           H
ATOM   4330  HB2 SER B 278      14.490  52.160  83.860  1.00  0.00           H
ATOM   4331  OG  SER B 278      13.860  50.320  84.190  1.00  0.00           O
ATOM   4332  HG  SER B 278      13.920  49.750  84.910  1.00  0.00           H
ATOM   4333  C   SER B 278      16.270  50.080  86.030  1.00  0.00           C
ATOM   4334  O   SER B 278      15.320  49.410  86.470  1.00  0.00           O
ATOM   4335  N   ALA B 279      17.570  49.820  86.310  1.00  0.00           N
ATOM   4336  H   ALA B 279      18.210  50.130  85.570  1.00  0.00           H
ATOM   4337  CA  ALA B 279      18.150  48.900  87.310  1.00  0.00           C
ATOM   4338  HA  ALA B 279      19.140  49.400  87.410  1.00  0.00           H
ATOM   4339  CB  ALA B 279      17.450  48.910  88.660  1.00  0.00           C
ATOM   4340  HB1 ALA B 279      16.600  48.260  88.670  1.00  0.00           H
ATOM   4341  HB2 ALA B 279      18.200  48.530  89.320  1.00  0.00           H
ATOM   4342  HB3 ALA B 279      17.190  49.900  88.970  1.00  0.00           H
ATOM   4343  C   ALA B 279      18.260  47.520  86.720  1.00  0.00           C
ATOM   4344  O   ALA B 279      18.670  46.540  87.410  1.00  0.00           O
ATOM   4345  N   MET B 280      17.970  47.350  85.390  1.00  0.00           N
ATOM   4346  H   MET B 280      17.580  48.170  84.910  1.00  0.00           H
ATOM   4347  CA  MET B 280      18.180  46.330  84.490  1.00  0.00           C
ATOM   4348  HA  MET B 280      19.260  45.930  84.510  1.00  0.00           H
ATOM   4349  CB  MET B 280      17.190  45.140  84.790  1.00  0.00           C
ATOM   4350  HB1 MET B 280      17.320  44.340  84.040  1.00  0.00           H
ATOM   4351  HB2 MET B 280      17.420  44.760  85.770  1.00  0.00           H
ATOM   4352  CG  MET B 280      15.660  45.480  84.680  1.00  0.00           C
ATOM   4353  HG1 MET B 280      15.610  46.270  85.460  1.00  0.00           H
ATOM   4354  HG2 MET B 280      15.310  45.820  83.740  1.00  0.00           H
ATOM   4355  SD  MET B 280      14.600  44.240  85.270  1.00  0.00           S
ATOM   4356  CE  MET B 280      14.440  43.030  84.000  1.00  0.00           C
ATOM   4357  HE1 MET B 280      14.500  43.500  83.040  1.00  0.00           H
ATOM   4358  HE2 MET B 280      15.100  42.260  84.050  1.00  0.00           H
ATOM   4359  HE3 MET B 280      13.420  42.700  84.090  1.00  0.00           H
ATOM   4360  C   MET B 280      17.940  46.950  83.110  1.00  0.00           C
ATOM   4361  O   MET B 280      17.420  48.060  82.980  1.00  0.00           O
ATOM   4362  N   LYS B 281      18.470  46.330  82.040  1.00  0.00           N
ATOM   4363  H   LYS B 281      18.960  45.440  82.140  1.00  0.00           H
ATOM   4364  CA  LYS B 281      18.380  46.780  80.650  1.00  0.00           C
ATOM   4365  HA  LYS B 281      18.400  47.820  80.550  1.00  0.00           H
ATOM   4366  CB  LYS B 281      19.490  46.080  79.840  1.00  0.00           C
ATOM   4367  HB1 LYS B 281      19.470  44.970  79.870  1.00  0.00           H
ATOM   4368  HB2 LYS B 281      19.390  46.430  78.810  1.00  0.00           H
ATOM   4369  CG  LYS B 281      20.910  46.470  80.230  1.00  0.00           C
ATOM   4370  HG1 LYS B 281      21.040  46.030  81.160  1.00  0.00           H
ATOM   4371  HG2 LYS B 281      21.630  45.950  79.610  1.00  0.00           H
ATOM   4372  CD  LYS B 281      21.210  47.960  80.200  1.00  0.00           C
ATOM   4373  HD1 LYS B 281      21.380  48.380  79.200  1.00  0.00           H
ATOM   4374  HD2 LYS B 281      20.420  48.430  80.650  1.00  0.00           H
ATOM   4375  CE  LYS B 281      22.450  48.130  81.080  1.00  0.00           C
ATOM   4376  HE1 LYS B 281      22.160  47.700  82.050  1.00  0.00           H
ATOM   4377  HE2 LYS B 281      23.370  47.670  80.770  1.00  0.00           H
ATOM   4378  NZ  LYS B 281      22.700  49.540  81.410  1.00  0.00           N
ATOM   4379  HZ1 LYS B 281      22.050  49.830  82.220  1.00  0.00           H
ATOM   4380  HZ2 LYS B 281      23.690  49.610  81.670  1.00  0.00           H
ATOM   4381  HZ3 LYS B 281      22.420  50.050  80.560  1.00  0.00           H
ATOM   4382  C   LYS B 281      17.050  46.320  80.070  1.00  0.00           C
ATOM   4383  O   LYS B 281      16.580  45.210  80.430  1.00  0.00           O
ATOM   4384  N   ILE B 282      16.470  47.220  79.320  1.00  0.00           N
ATOM   4385  H   ILE B 282      17.030  47.960  79.030  1.00  0.00           H
ATOM   4386  CA  ILE B 282      15.140  47.130  78.750  1.00  0.00           C
ATOM   4387  HA  ILE B 282      14.590  46.490  79.380  1.00  0.00           H
ATOM   4388  CB  ILE B 282      14.500  48.660  78.870  1.00  0.00           C
ATOM   4389  HB  ILE B 282      14.940  49.260  78.060  1.00  0.00           H
ATOM   4390  CG1 ILE B 282      14.710  49.280  80.320  1.00  0.00           C
ATOM   4391 1HG1 ILE B 282      14.420  48.590  81.040  1.00  0.00           H
ATOM   4392 2HG1 ILE B 282      15.770  49.430  80.540  1.00  0.00           H
ATOM   4393  CG2 ILE B 282      13.020  48.590  78.520  1.00  0.00           C
ATOM   4394 1HG2 ILE B 282      12.790  48.350  77.430  1.00  0.00           H
ATOM   4395 2HG2 ILE B 282      12.380  47.950  79.150  1.00  0.00           H
ATOM   4396 3HG2 ILE B 282      12.470  49.560  78.610  1.00  0.00           H
ATOM   4397  CD  ILE B 282      14.020  50.640  80.510  1.00  0.00           C
ATOM   4398  HD1 ILE B 282      12.950  50.510  80.320  1.00  0.00           H
ATOM   4399  HD2 ILE B 282      14.170  50.960  81.550  1.00  0.00           H
ATOM   4400  HD3 ILE B 282      14.240  51.280  79.700  1.00  0.00           H
ATOM   4401  C   ILE B 282      15.250  46.690  77.280  1.00  0.00           C
ATOM   4402  O   ILE B 282      16.220  46.960  76.540  1.00  0.00           O
ATOM   4403  N   ASP B 283      14.220  45.920  76.900  1.00  0.00           N
ATOM   4404  H   ASP B 283      13.490  45.670  77.600  1.00  0.00           H
ATOM   4405  CA  ASP B 283      14.090  45.410  75.520  1.00  0.00           C
ATOM   4406  HA  ASP B 283      13.080  45.030  75.370  1.00  0.00           H
ATOM   4407  CB  ASP B 283      14.110  46.480  74.390  1.00  0.00           C
ATOM   4408  HB1 ASP B 283      15.090  46.840  74.280  1.00  0.00           H
ATOM   4409  HB2 ASP B 283      14.020  45.910  73.470  1.00  0.00           H
ATOM   4410  CG  ASP B 283      13.090  47.580  74.480  1.00  0.00           C
ATOM   4411  OD1 ASP B 283      13.480  48.700  74.680  1.00  0.00           O
ATOM   4412  OD2 ASP B 283      11.900  47.260  74.470  1.00  0.00           O
ATOM   4413  C   ASP B 283      14.790  44.070  75.230  1.00  0.00           C
ATOM   4414  O   ASP B 283      15.240  43.720  74.110  1.00  0.00           O
ATOM   4415  N   PHE B 284      15.080  43.310  76.340  1.00  0.00           N
ATOM   4416  H   PHE B 284      14.520  43.430  77.220  1.00  0.00           H
ATOM   4417  CA  PHE B 284      15.970  42.200  76.280  1.00  0.00           C
ATOM   4418  HA  PHE B 284      16.950  42.510  75.940  1.00  0.00           H
ATOM   4419  CB  PHE B 284      16.330  41.700  77.710  1.00  0.00           C
ATOM   4420  HB1 PHE B 284      16.980  40.810  77.570  1.00  0.00           H
ATOM   4421  HB2 PHE B 284      16.900  42.480  78.220  1.00  0.00           H
ATOM   4422  CG  PHE B 284      15.120  41.320  78.560  1.00  0.00           C
ATOM   4423  CD1 PHE B 284      14.710  40.010  78.770  1.00  0.00           C
ATOM   4424  HD1 PHE B 284      15.120  39.080  78.390  1.00  0.00           H
ATOM   4425  CD2 PHE B 284      14.550  42.370  79.360  1.00  0.00           C
ATOM   4426  HD2 PHE B 284      14.960  43.360  79.320  1.00  0.00           H
ATOM   4427  CE1 PHE B 284      13.710  39.740  79.710  1.00  0.00           C
ATOM   4428  HE1 PHE B 284      13.430  38.650  79.820  1.00  0.00           H
ATOM   4429  CE2 PHE B 284      13.540  42.040  80.280  1.00  0.00           C
ATOM   4430  HE2 PHE B 284      13.170  42.900  80.870  1.00  0.00           H
ATOM   4431  CZ  PHE B 284      13.140  40.760  80.520  1.00  0.00           C
ATOM   4432  HZ  PHE B 284      12.400  40.490  81.230  1.00  0.00           H
ATOM   4433  C   PHE B 284      15.400  40.970  75.430  1.00  0.00           C
ATOM   4434  O   PHE B 284      16.180  40.190  74.850  1.00  0.00           O
ATOM   4435  N   ARG B 285      14.100  40.800  75.210  1.00  0.00           N
ATOM   4436  H   ARG B 285      13.330  41.450  75.560  1.00  0.00           H
ATOM   4437  CA  ARG B 285      13.540  39.550  74.640  1.00  0.00           C
ATOM   4438  HA  ARG B 285      14.250  38.840  75.030  1.00  0.00           H
ATOM   4439  CB  ARG B 285      12.030  39.270  74.940  1.00  0.00           C
ATOM   4440  HB1 ARG B 285      11.420  40.150  74.650  1.00  0.00           H
ATOM   4441  HB2 ARG B 285      11.810  38.260  74.460  1.00  0.00           H
ATOM   4442  CG  ARG B 285      11.830  39.120  76.420  1.00  0.00           C
ATOM   4443  HG1 ARG B 285      12.410  39.800  77.030  1.00  0.00           H
ATOM   4444  HG2 ARG B 285      10.840  39.420  76.750  1.00  0.00           H
ATOM   4445  CD  ARG B 285      12.160  37.770  77.030  1.00  0.00           C
ATOM   4446  HD1 ARG B 285      13.130  37.430  76.740  1.00  0.00           H
ATOM   4447  HD2 ARG B 285      12.100  37.790  78.080  1.00  0.00           H
ATOM   4448  NE  ARG B 285      11.060  36.810  76.660  1.00  0.00           N
ATOM   4449  HE  ARG B 285      10.130  37.200  76.850  1.00  0.00           H
ATOM   4450  CZ  ARG B 285      11.200  35.490  76.410  1.00  0.00           C
ATOM   4451  NH1 ARG B 285      12.380  34.890  76.510  1.00  0.00           N
ATOM   4452 1HH1 ARG B 285      13.330  35.340  76.660  1.00  0.00           H
ATOM   4453 2HH1 ARG B 285      12.530  33.870  76.530  1.00  0.00           H
ATOM   4454  NH2 ARG B 285      10.110  34.740  76.150  1.00  0.00           N
ATOM   4455 1HH2 ARG B 285       9.160  35.050  75.730  1.00  0.00           H
ATOM   4456 2HH2 ARG B 285      10.270  33.720  75.980  1.00  0.00           H
ATOM   4457  C   ARG B 285      13.650  39.540  73.040  1.00  0.00           C
ATOM   4458  O   ARG B 285      13.700  38.490  72.390  1.00  0.00           O
ATOM   4459  N   LEU B 286      13.820  40.780  72.550  1.00  0.00           N
ATOM   4460  H   LEU B 286      13.780  41.550  73.220  1.00  0.00           H
ATOM   4461  CA  LEU B 286      14.130  41.030  71.140  1.00  0.00           C
ATOM   4462  HA  LEU B 286      13.740  40.320  70.420  1.00  0.00           H
ATOM   4463  CB  LEU B 286      13.590  42.440  70.870  1.00  0.00           C
ATOM   4464  HB1 LEU B 286      14.220  43.220  71.090  1.00  0.00           H
ATOM   4465  HB2 LEU B 286      13.490  42.430  69.830  1.00  0.00           H
ATOM   4466  CG  LEU B 286      12.150  42.730  71.320  1.00  0.00           C
ATOM   4467  HG  LEU B 286      11.500  41.810  71.300  1.00  0.00           H
ATOM   4468  CD1 LEU B 286      12.030  43.190  72.750  1.00  0.00           C
ATOM   4469 1HD1 LEU B 286      10.980  43.100  72.850  1.00  0.00           H
ATOM   4470 2HD1 LEU B 286      12.460  42.540  73.510  1.00  0.00           H
ATOM   4471 3HD1 LEU B 286      12.390  44.250  72.810  1.00  0.00           H
ATOM   4472  CD2 LEU B 286      11.580  43.860  70.470  1.00  0.00           C
ATOM   4473 1HD2 LEU B 286      11.390  43.710  69.420  1.00  0.00           H
ATOM   4474 2HD2 LEU B 286      10.660  44.240  70.690  1.00  0.00           H
ATOM   4475 3HD2 LEU B 286      12.320  44.700  70.560  1.00  0.00           H
ATOM   4476  C   LEU B 286      15.680  41.070  70.810  1.00  0.00           C
ATOM   4477  O   LEU B 286      16.170  40.560  69.750  1.00  0.00           O
ATOM   4478  N   GLN B 287      16.500  41.450  71.820  1.00  0.00           N
ATOM   4479  H   GLN B 287      16.090  41.870  72.610  1.00  0.00           H
ATOM   4480  CA  GLN B 287      18.000  41.480  71.820  1.00  0.00           C
ATOM   4481  HA  GLN B 287      18.300  42.110  70.990  1.00  0.00           H
ATOM   4482  CB  GLN B 287      18.470  42.180  73.110  1.00  0.00           C
ATOM   4483  HB1 GLN B 287      17.670  43.020  73.090  1.00  0.00           H
ATOM   4484  HB2 GLN B 287      18.210  41.550  74.040  1.00  0.00           H
ATOM   4485  CG  GLN B 287      19.870  42.820  73.200  1.00  0.00           C
ATOM   4486  HG1 GLN B 287      20.240  43.210  74.190  1.00  0.00           H
ATOM   4487  HG2 GLN B 287      20.530  42.150  72.750  1.00  0.00           H
ATOM   4488  CD  GLN B 287      19.910  44.150  72.360  1.00  0.00           C
ATOM   4489  OE1 GLN B 287      18.940  44.660  71.780  1.00  0.00           O
ATOM   4490  NE2 GLN B 287      20.930  44.920  72.490  1.00  0.00           N
ATOM   4491 1HE2 GLN B 287      21.670  44.720  73.120  1.00  0.00           H
ATOM   4492 2HE2 GLN B 287      20.780  45.830  72.060  1.00  0.00           H
ATOM   4493  C   GLN B 287      18.710  40.120  71.710  1.00  0.00           C
ATOM   4494  O   GLN B 287      19.960  40.100  71.720  1.00  0.00           O
ATOM   4495  N   LYS B 288      18.020  39.000  71.520  1.00  0.00           N
ATOM   4496  H   LYS B 288      17.040  38.970  71.660  1.00  0.00           H
ATOM   4497  CA  LYS B 288      18.510  37.640  71.270  1.00  0.00           C
ATOM   4498  HA  LYS B 288      19.590  37.630  71.250  1.00  0.00           H
ATOM   4499  CB  LYS B 288      17.940  36.660  72.280  1.00  0.00           C
ATOM   4500  HB1 LYS B 288      18.270  35.660  72.030  1.00  0.00           H
ATOM   4501  HB2 LYS B 288      18.190  36.920  73.300  1.00  0.00           H
ATOM   4502  CG  LYS B 288      16.360  36.700  72.380  1.00  0.00           C
ATOM   4503  HG1 LYS B 288      16.030  37.570  73.040  1.00  0.00           H
ATOM   4504  HG2 LYS B 288      15.960  36.790  71.350  1.00  0.00           H
ATOM   4505  CD  LYS B 288      15.730  35.500  73.170  1.00  0.00           C
ATOM   4506  HD1 LYS B 288      16.040  34.610  72.730  1.00  0.00           H
ATOM   4507  HD2 LYS B 288      16.270  35.410  74.170  1.00  0.00           H
ATOM   4508  CE  LYS B 288      14.150  35.500  73.240  1.00  0.00           C
ATOM   4509  HE1 LYS B 288      13.790  34.460  73.490  1.00  0.00           H
ATOM   4510  HE2 LYS B 288      13.700  36.180  73.920  1.00  0.00           H
ATOM   4511  NZ  LYS B 288      13.620  35.820  71.910  1.00  0.00           N
ATOM   4512  HZ1 LYS B 288      12.590  35.750  71.920  1.00  0.00           H
ATOM   4513  HZ2 LYS B 288      13.950  36.730  71.750  1.00  0.00           H
ATOM   4514  HZ3 LYS B 288      13.980  35.140  71.270  1.00  0.00           H
ATOM   4515  C   LYS B 288      18.200  37.130  69.840  1.00  0.00           C
ATOM   4516  O   LYS B 288      18.710  36.100  69.380  1.00  0.00           O
ATOM   4517  N   GLY B 289      17.430  37.890  69.030  1.00  0.00           N
ATOM   4518  H   GLY B 289      17.020  38.730  69.350  1.00  0.00           H
ATOM   4519  CA  GLY B 289      17.080  37.440  67.720  1.00  0.00           C
ATOM   4520  HA1 GLY B 289      17.100  36.360  67.660  1.00  0.00           H
ATOM   4521  HA2 GLY B 289      16.070  37.610  67.460  1.00  0.00           H
ATOM   4522  C   GLY B 289      18.050  37.980  66.610  1.00  0.00           C
ATOM   4523  O   GLY B 289      17.810  37.690  65.400  1.00  0.00           O
ATOM   4524  N   LEU B 290      19.150  38.610  66.950  1.00  0.00           N
ATOM   4525  H   LEU B 290      19.210  38.730  67.940  1.00  0.00           H
ATOM   4526  CA  LEU B 290      19.940  39.470  66.100  1.00  0.00           C
ATOM   4527  HA  LEU B 290      19.220  40.140  65.590  1.00  0.00           H
ATOM   4528  CB  LEU B 290      21.000  40.150  66.830  1.00  0.00           C
ATOM   4529  HB1 LEU B 290      21.730  39.450  67.170  1.00  0.00           H
ATOM   4530  HB2 LEU B 290      21.580  40.760  66.150  1.00  0.00           H
ATOM   4531  CG  LEU B 290      20.480  41.030  68.020  1.00  0.00           C
ATOM   4532  HG  LEU B 290      20.200  40.420  68.800  1.00  0.00           H
ATOM   4533  CD1 LEU B 290      21.580  42.020  68.460  1.00  0.00           C
ATOM   4534 1HD1 LEU B 290      21.930  42.770  67.700  1.00  0.00           H
ATOM   4535 2HD1 LEU B 290      21.240  42.620  69.290  1.00  0.00           H
ATOM   4536 3HD1 LEU B 290      22.380  41.350  68.840  1.00  0.00           H
ATOM   4537  CD2 LEU B 290      19.200  41.830  67.610  1.00  0.00           C
ATOM   4538 1HD2 LEU B 290      18.850  42.470  68.480  1.00  0.00           H
ATOM   4539 2HD2 LEU B 290      19.380  42.450  66.770  1.00  0.00           H
ATOM   4540 3HD2 LEU B 290      18.260  41.300  67.250  1.00  0.00           H
ATOM   4541  C   LEU B 290      20.530  38.700  64.890  1.00  0.00           C
ATOM   4542  O   LEU B 290      20.560  39.310  63.770  1.00  0.00           O
ATOM   4543  N   PHE B 291      20.990  37.440  65.000  1.00  0.00           N
ATOM   4544  H   PHE B 291      20.870  37.040  65.930  1.00  0.00           H
ATOM   4545  CA  PHE B 291      21.450  36.620  63.920  1.00  0.00           C
ATOM   4546  HA  PHE B 291      21.960  37.250  63.150  1.00  0.00           H
ATOM   4547  CB  PHE B 291      22.530  35.600  64.390  1.00  0.00           C
ATOM   4548  HB1 PHE B 291      22.140  35.080  65.240  1.00  0.00           H
ATOM   4549  HB2 PHE B 291      22.680  34.840  63.670  1.00  0.00           H
ATOM   4550  CG  PHE B 291      23.990  36.100  64.760  1.00  0.00           C
ATOM   4551  CD1 PHE B 291      24.230  37.460  64.790  1.00  0.00           C
ATOM   4552  HD1 PHE B 291      23.410  38.160  64.500  1.00  0.00           H
ATOM   4553  CD2 PHE B 291      25.030  35.240  65.190  1.00  0.00           C
ATOM   4554  HD2 PHE B 291      24.800  34.180  65.330  1.00  0.00           H
ATOM   4555  CE1 PHE B 291      25.460  37.960  65.200  1.00  0.00           C
ATOM   4556  HE1 PHE B 291      25.610  39.010  65.050  1.00  0.00           H
ATOM   4557  CE2 PHE B 291      26.290  35.760  65.510  1.00  0.00           C
ATOM   4558  HE2 PHE B 291      27.190  35.170  65.620  1.00  0.00           H
ATOM   4559  CZ  PHE B 291      26.530  37.130  65.520  1.00  0.00           C
ATOM   4560  HZ  PHE B 291      27.580  37.510  65.460  1.00  0.00           H
ATOM   4561  C   PHE B 291      20.310  35.830  63.200  1.00  0.00           C
ATOM   4562  O   PHE B 291      20.270  35.820  61.970  1.00  0.00           O
ATOM   4563  N   ILE B 292      19.390  35.280  63.950  1.00  0.00           N
ATOM   4564  H   ILE B 292      19.600  35.290  64.950  1.00  0.00           H
ATOM   4565  CA  ILE B 292      18.050  34.670  63.500  1.00  0.00           C
ATOM   4566  HA  ILE B 292      18.290  33.760  62.920  1.00  0.00           H
ATOM   4567  CB  ILE B 292      17.250  34.240  64.800  1.00  0.00           C
ATOM   4568  HB  ILE B 292      17.090  35.030  65.530  1.00  0.00           H
ATOM   4569  CG1 ILE B 292      17.930  32.980  65.370  1.00  0.00           C
ATOM   4570 1HG1 ILE B 292      17.780  32.130  64.610  1.00  0.00           H
ATOM   4571 2HG1 ILE B 292      19.070  33.130  65.390  1.00  0.00           H
ATOM   4572  CG2 ILE B 292      15.810  33.800  64.360  1.00  0.00           C
ATOM   4573 1HG2 ILE B 292      15.910  33.150  63.440  1.00  0.00           H
ATOM   4574 2HG2 ILE B 292      15.360  33.070  64.990  1.00  0.00           H
ATOM   4575 3HG2 ILE B 292      15.040  34.540  64.120  1.00  0.00           H
ATOM   4576  CD  ILE B 292      17.580  32.610  66.880  1.00  0.00           C
ATOM   4577  HD1 ILE B 292      17.610  33.580  67.360  1.00  0.00           H
ATOM   4578  HD2 ILE B 292      16.630  32.250  66.970  1.00  0.00           H
ATOM   4579  HD3 ILE B 292      18.240  31.880  67.180  1.00  0.00           H
ATOM   4580  C   ILE B 292      17.320  35.590  62.460  1.00  0.00           C
ATOM   4581  O   ILE B 292      16.920  35.100  61.390  1.00  0.00           O
ATOM   4582  N   PHE B 293      17.120  36.840  62.840  1.00  0.00           N
ATOM   4583  H   PHE B 293      17.410  37.060  63.760  1.00  0.00           H
ATOM   4584  CA  PHE B 293      16.350  37.830  62.050  1.00  0.00           C
ATOM   4585  HA  PHE B 293      15.340  37.440  61.820  1.00  0.00           H
ATOM   4586  CB  PHE B 293      16.080  39.160  62.790  1.00  0.00           C
ATOM   4587  HB1 PHE B 293      17.030  39.600  63.060  1.00  0.00           H
ATOM   4588  HB2 PHE B 293      15.660  39.950  62.200  1.00  0.00           H
ATOM   4589  CG  PHE B 293      15.280  39.080  64.140  1.00  0.00           C
ATOM   4590  CD1 PHE B 293      14.580  38.000  64.590  1.00  0.00           C
ATOM   4591  HD1 PHE B 293      14.570  37.180  63.880  1.00  0.00           H
ATOM   4592  CD2 PHE B 293      15.370  40.160  65.020  1.00  0.00           C
ATOM   4593  HD2 PHE B 293      15.890  41.060  64.670  1.00  0.00           H
ATOM   4594  CE1 PHE B 293      13.860  37.990  65.780  1.00  0.00           C
ATOM   4595  HE1 PHE B 293      13.390  37.080  66.100  1.00  0.00           H
ATOM   4596  CE2 PHE B 293      14.710  40.230  66.260  1.00  0.00           C
ATOM   4597  HE2 PHE B 293      14.870  41.210  66.720  1.00  0.00           H
ATOM   4598  CZ  PHE B 293      13.900  39.110  66.620  1.00  0.00           C
ATOM   4599  HZ  PHE B 293      13.290  39.120  67.550  1.00  0.00           H
ATOM   4600  C   PHE B 293      17.230  38.030  60.810  1.00  0.00           C
ATOM   4601  O   PHE B 293      16.670  37.980  59.660  1.00  0.00           O
ATOM   4602  N   ALA B 294      18.520  38.200  60.920  1.00  0.00           N
ATOM   4603  H   ALA B 294      18.970  38.020  61.820  1.00  0.00           H
ATOM   4604  CA  ALA B 294      19.440  38.460  59.780  1.00  0.00           C
ATOM   4605  HA  ALA B 294      18.940  39.270  59.370  1.00  0.00           H
ATOM   4606  CB  ALA B 294      20.790  38.850  60.250  1.00  0.00           C
ATOM   4607  HB1 ALA B 294      21.440  39.060  59.450  1.00  0.00           H
ATOM   4608  HB2 ALA B 294      20.730  39.810  60.770  1.00  0.00           H
ATOM   4609  HB3 ALA B 294      21.390  38.060  60.720  1.00  0.00           H
ATOM   4610  C   ALA B 294      19.450  37.310  58.710  1.00  0.00           C
ATOM   4611  O   ALA B 294      19.340  37.550  57.500  1.00  0.00           O
ATOM   4612  N   SER B 295      19.480  36.020  59.190  1.00  0.00           N
ATOM   4613  H   SER B 295      19.540  35.910  60.170  1.00  0.00           H
ATOM   4614  CA  SER B 295      19.820  34.860  58.420  1.00  0.00           C
ATOM   4615  HA  SER B 295      20.690  35.040  57.830  1.00  0.00           H
ATOM   4616  CB  SER B 295      19.980  33.630  59.410  1.00  0.00           C
ATOM   4617  HB1 SER B 295      19.090  33.610  60.050  1.00  0.00           H
ATOM   4618  HB2 SER B 295      20.110  32.740  58.870  1.00  0.00           H
ATOM   4619  OG  SER B 295      21.120  33.850  60.190  1.00  0.00           O
ATOM   4620  HG  SER B 295      21.060  34.640  60.660  1.00  0.00           H
ATOM   4621  C   SER B 295      18.720  34.490  57.460  1.00  0.00           C
ATOM   4622  O   SER B 295      18.830  33.640  56.600  1.00  0.00           O
ATOM   4623  N   THR B 296      17.520  35.080  57.610  1.00  0.00           N
ATOM   4624  H   THR B 296      17.500  35.720  58.310  1.00  0.00           H
ATOM   4625  CA  THR B 296      16.390  34.920  56.700  1.00  0.00           C
ATOM   4626  HA  THR B 296      16.300  33.890  56.390  1.00  0.00           H
ATOM   4627  CB  THR B 296      15.130  35.310  57.500  1.00  0.00           C
ATOM   4628  HB  THR B 296      15.220  36.300  57.850  1.00  0.00           H
ATOM   4629  OG1 THR B 296      15.140  34.590  58.660  1.00  0.00           O
ATOM   4630  HG1 THR B 296      16.050  34.430  58.900  1.00  0.00           H
ATOM   4631  CG2 THR B 296      13.920  34.860  56.730  1.00  0.00           C
ATOM   4632 1HG2 THR B 296      13.910  35.180  55.710  1.00  0.00           H
ATOM   4633 2HG2 THR B 296      14.000  33.810  56.540  1.00  0.00           H
ATOM   4634 3HG2 THR B 296      12.940  35.050  57.280  1.00  0.00           H
ATOM   4635  C   THR B 296      16.550  35.850  55.460  1.00  0.00           C
ATOM   4636  O   THR B 296      15.990  35.550  54.360  1.00  0.00           O
ATOM   4637  N   ASN B 297      17.500  36.750  55.390  1.00  0.00           N
ATOM   4638  H   ASN B 297      17.930  37.060  56.290  1.00  0.00           H
ATOM   4639  CA  ASN B 297      17.880  37.400  54.140  1.00  0.00           C
ATOM   4640  HA  ASN B 297      17.020  37.640  53.490  1.00  0.00           H
ATOM   4641  CB  ASN B 297      18.590  38.730  54.660  1.00  0.00           C
ATOM   4642  HB1 ASN B 297      17.870  39.090  55.390  1.00  0.00           H
ATOM   4643  HB2 ASN B 297      19.540  38.470  55.150  1.00  0.00           H
ATOM   4644  CG  ASN B 297      18.810  39.820  53.570  1.00  0.00           C
ATOM   4645  OD1 ASN B 297      17.920  40.660  53.300  1.00  0.00           O
ATOM   4646  ND2 ASN B 297      20.000  39.920  52.960  1.00  0.00           N
ATOM   4647 1HD2 ASN B 297      20.830  39.290  53.240  1.00  0.00           H
ATOM   4648 2HD2 ASN B 297      20.190  40.450  52.140  1.00  0.00           H
ATOM   4649  C   ASN B 297      19.030  36.600  53.530  1.00  0.00           C
ATOM   4650  O   ASN B 297      19.240  36.660  52.300  1.00  0.00           O
ATOM   4651  N   SER B 298      19.860  35.840  54.270  1.00  0.00           N
ATOM   4652  H   SER B 298      19.720  35.840  55.270  1.00  0.00           H
ATOM   4653  CA  SER B 298      21.050  35.110  53.820  1.00  0.00           C
ATOM   4654  HA  SER B 298      21.640  35.740  53.140  1.00  0.00           H
ATOM   4655  CB  SER B 298      21.860  34.670  55.050  1.00  0.00           C
ATOM   4656  HB1 SER B 298      21.300  33.880  55.630  1.00  0.00           H
ATOM   4657  HB2 SER B 298      22.780  34.290  54.730  1.00  0.00           H
ATOM   4658  OG  SER B 298      22.120  35.790  55.870  1.00  0.00           O
ATOM   4659  HG  SER B 298      22.060  36.570  55.330  1.00  0.00           H
ATOM   4660  C   SER B 298      20.760  33.940  52.870  1.00  0.00           C
ATOM   4661  O   SER B 298      21.640  33.290  52.300  1.00  0.00           O
ATOM   4662  N   CYS B 299      19.530  33.450  52.830  1.00  0.00           N
ATOM   4663  H   CYS B 299      18.820  33.970  53.350  1.00  0.00           H
ATOM   4664  CA  CYS B 299      19.110  32.270  52.030  1.00  0.00           C
ATOM   4665  HA  CYS B 299      19.900  31.780  51.520  1.00  0.00           H
ATOM   4666  CB  CYS B 299      18.360  31.390  53.000  1.00  0.00           C
ATOM   4667  HB1 CYS B 299      17.870  30.580  52.560  1.00  0.00           H
ATOM   4668  HB2 CYS B 299      19.110  30.910  53.600  1.00  0.00           H
ATOM   4669  SG  CYS B 299      17.170  32.150  54.200  1.00  0.00           S
ATOM   4670  HG  CYS B 299      18.100  32.750  54.960  1.00  0.00           H
ATOM   4671  C   CYS B 299      18.150  32.820  50.930  1.00  0.00           C
ATOM   4672  O   CYS B 299      17.480  31.980  50.220  1.00  0.00           O
ATOM   4673  N   MET B 300      18.090  34.140  50.680  1.00  0.00           N
ATOM   4674  H   MET B 300      18.780  34.730  51.140  1.00  0.00           H
ATOM   4675  CA  MET B 300      17.240  34.810  49.780  1.00  0.00           C
ATOM   4676  HA  MET B 300      16.690  34.100  49.130  1.00  0.00           H
ATOM   4677  CB  MET B 300      16.150  35.590  50.500  1.00  0.00           C
ATOM   4678  HB1 MET B 300      16.720  36.240  51.180  1.00  0.00           H
ATOM   4679  HB2 MET B 300      15.660  36.290  49.820  1.00  0.00           H
ATOM   4680  CG  MET B 300      15.110  34.770  51.270  1.00  0.00           C
ATOM   4681  HG1 MET B 300      14.730  33.930  50.630  1.00  0.00           H
ATOM   4682  HG2 MET B 300      15.430  34.290  52.180  1.00  0.00           H
ATOM   4683  SD  MET B 300      13.670  35.900  51.640  1.00  0.00           S
ATOM   4684  CE  MET B 300      12.630  34.890  52.760  1.00  0.00           C
ATOM   4685  HE1 MET B 300      13.310  34.350  53.410  1.00  0.00           H
ATOM   4686  HE2 MET B 300      11.930  35.520  53.330  1.00  0.00           H
ATOM   4687  HE3 MET B 300      12.140  34.200  52.140  1.00  0.00           H
ATOM   4688  C   MET B 300      18.070  35.730  48.870  1.00  0.00           C
ATOM   4689  O   MET B 300      18.150  35.480  47.670  1.00  0.00           O
ATOM   4690  N   ASN B 301      18.640  36.770  49.540  1.00  0.00           N
ATOM   4691  H   ASN B 301      18.620  36.790  50.520  1.00  0.00           H
ATOM   4692  CA  ASN B 301      19.390  37.780  48.830  1.00  0.00           C
ATOM   4693  HA  ASN B 301      18.610  38.320  48.320  1.00  0.00           H
ATOM   4694  CB  ASN B 301      19.920  38.810  49.940  1.00  0.00           C
ATOM   4695  HB1 ASN B 301      19.140  39.440  50.320  1.00  0.00           H
ATOM   4696  HB2 ASN B 301      20.280  38.390  50.850  1.00  0.00           H
ATOM   4697  CG  ASN B 301      20.910  39.810  49.410  1.00  0.00           C
ATOM   4698  OD1 ASN B 301      20.840  40.350  48.290  1.00  0.00           O
ATOM   4699  ND2 ASN B 301      21.930  40.080  50.270  1.00  0.00           N
ATOM   4700 1HD2 ASN B 301      21.880  39.640  51.190  1.00  0.00           H
ATOM   4701 2HD2 ASN B 301      22.640  40.760  50.080  1.00  0.00           H
ATOM   4702  C   ASN B 301      20.500  37.260  47.870  1.00  0.00           C
ATOM   4703  O   ASN B 301      20.510  37.600  46.690  1.00  0.00           O
ATOM   4704  N   PRO B 302      21.420  36.320  48.280  1.00  0.00           N
ATOM   4705  CA  PRO B 302      22.430  35.650  47.380  1.00  0.00           C
ATOM   4706  HA  PRO B 302      23.010  36.450  46.890  1.00  0.00           H
ATOM   4707  CB  PRO B 302      23.340  34.830  48.190  1.00  0.00           C
ATOM   4708  HB1 PRO B 302      23.450  33.890  47.770  1.00  0.00           H
ATOM   4709  HB2 PRO B 302      24.390  35.140  48.270  1.00  0.00           H
ATOM   4710  CG  PRO B 302      22.500  34.690  49.490  1.00  0.00           C
ATOM   4711  HG1 PRO B 302      21.860  33.830  49.390  1.00  0.00           H
ATOM   4712  HG2 PRO B 302      23.000  34.570  50.420  1.00  0.00           H
ATOM   4713  CD  PRO B 302      21.510  35.810  49.650  1.00  0.00           C
ATOM   4714  HD1 PRO B 302      20.610  35.360  50.080  1.00  0.00           H
ATOM   4715  HD2 PRO B 302      21.790  36.690  50.280  1.00  0.00           H
ATOM   4716  C   PRO B 302      21.870  34.940  46.130  1.00  0.00           C
ATOM   4717  O   PRO B 302      22.570  34.760  45.140  1.00  0.00           O
ATOM   4718  N   ILE B 303      20.740  34.300  46.230  1.00  0.00           N
ATOM   4719  H   ILE B 303      20.270  34.410  47.130  1.00  0.00           H
ATOM   4720  CA  ILE B 303      20.100  33.580  45.180  1.00  0.00           C
ATOM   4721  HA  ILE B 303      20.790  32.910  44.610  1.00  0.00           H
ATOM   4722  CB  ILE B 303      19.010  32.610  45.790  1.00  0.00           C
ATOM   4723  HB  ILE B 303      18.370  33.310  46.340  1.00  0.00           H
ATOM   4724  CG1 ILE B 303      19.670  31.460  46.690  1.00  0.00           C
ATOM   4725 1HG1 ILE B 303      20.240  30.890  46.000  1.00  0.00           H
ATOM   4726 2HG1 ILE B 303      20.310  31.880  47.460  1.00  0.00           H
ATOM   4727  CG2 ILE B 303      18.110  32.010  44.640  1.00  0.00           C
ATOM   4728 1HG2 ILE B 303      18.760  31.760  43.830  1.00  0.00           H
ATOM   4729 2HG2 ILE B 303      17.600  31.060  44.980  1.00  0.00           H
ATOM   4730 3HG2 ILE B 303      17.380  32.630  44.240  1.00  0.00           H
ATOM   4731  CD  ILE B 303      18.810  30.380  47.350  1.00  0.00           C
ATOM   4732  HD1 ILE B 303      18.210  30.800  48.200  1.00  0.00           H
ATOM   4733  HD2 ILE B 303      18.260  29.740  46.650  1.00  0.00           H
ATOM   4734  HD3 ILE B 303      19.480  29.600  47.840  1.00  0.00           H
ATOM   4735  C   ILE B 303      19.440  34.590  44.100  1.00  0.00           C
ATOM   4736  O   ILE B 303      19.530  34.220  42.880  1.00  0.00           O
ATOM   4737  N   VAL B 304      18.990  35.840  44.370  1.00  0.00           N
ATOM   4738  H   VAL B 304      19.310  36.160  45.300  1.00  0.00           H
ATOM   4739  CA  VAL B 304      18.330  36.840  43.510  1.00  0.00           C
ATOM   4740  HA  VAL B 304      17.430  36.380  43.200  1.00  0.00           H
ATOM   4741  CB  VAL B 304      18.150  38.150  44.290  1.00  0.00           C
ATOM   4742  HB  VAL B 304      19.130  38.370  44.660  1.00  0.00           H
ATOM   4743  CG1 VAL B 304      17.840  39.390  43.500  1.00  0.00           C
ATOM   4744 1HG1 VAL B 304      18.080  40.210  44.090  1.00  0.00           H
ATOM   4745 2HG1 VAL B 304      18.370  39.480  42.530  1.00  0.00           H
ATOM   4746 3HG1 VAL B 304      16.800  39.370  43.300  1.00  0.00           H
ATOM   4747  CG2 VAL B 304      17.120  37.910  45.430  1.00  0.00           C
ATOM   4748 1HG2 VAL B 304      16.220  37.430  45.120  1.00  0.00           H
ATOM   4749 2HG2 VAL B 304      17.510  37.440  46.310  1.00  0.00           H
ATOM   4750 3HG2 VAL B 304      16.680  38.870  45.780  1.00  0.00           H
ATOM   4751  C   VAL B 304      19.010  37.020  42.160  1.00  0.00           C
ATOM   4752  O   VAL B 304      18.390  36.760  41.100  1.00  0.00           O
ATOM   4753  N   TYR B 305      20.350  37.280  42.160  1.00  0.00           N
ATOM   4754  H   TYR B 305      20.800  37.230  43.080  1.00  0.00           H
ATOM   4755  CA  TYR B 305      21.260  37.520  41.090  1.00  0.00           C
ATOM   4756  HA  TYR B 305      20.910  38.270  40.440  1.00  0.00           H
ATOM   4757  CB  TYR B 305      22.570  38.040  41.720  1.00  0.00           C
ATOM   4758  HB1 TYR B 305      23.150  37.270  42.140  1.00  0.00           H
ATOM   4759  HB2 TYR B 305      23.200  38.460  40.880  1.00  0.00           H
ATOM   4760  CG  TYR B 305      22.360  39.000  42.850  1.00  0.00           C
ATOM   4761  CD1 TYR B 305      21.900  40.290  42.620  1.00  0.00           C
ATOM   4762  HD1 TYR B 305      21.730  40.570  41.590  1.00  0.00           H
ATOM   4763  CD2 TYR B 305      22.550  38.610  44.210  1.00  0.00           C
ATOM   4764  HD2 TYR B 305      22.850  37.610  44.370  1.00  0.00           H
ATOM   4765  CE1 TYR B 305      21.760  41.210  43.700  1.00  0.00           C
ATOM   4766  HE1 TYR B 305      21.500  42.260  43.420  1.00  0.00           H
ATOM   4767  CE2 TYR B 305      22.330  39.500  45.240  1.00  0.00           C
ATOM   4768  HE2 TYR B 305      22.450  39.190  46.210  1.00  0.00           H
ATOM   4769  CZ  TYR B 305      22.030  40.820  45.040  1.00  0.00           C
ATOM   4770  OH  TYR B 305      21.710  41.620  46.120  1.00  0.00           O
ATOM   4771  HH  TYR B 305      21.530  41.150  46.980  1.00  0.00           H
ATOM   4772  C   TYR B 305      21.540  36.310  40.210  1.00  0.00           C
ATOM   4773  O   TYR B 305      22.320  36.350  39.250  1.00  0.00           O
ATOM   4774  N   GLY B 306      21.030  35.150  40.650  1.00  0.00           N
ATOM   4775  H   GLY B 306      20.260  35.120  41.320  1.00  0.00           H
ATOM   4776  CA  GLY B 306      21.330  33.820  40.000  1.00  0.00           C
ATOM   4777  HA1 GLY B 306      22.090  33.880  39.310  1.00  0.00           H
ATOM   4778  HA2 GLY B 306      21.670  33.250  40.820  1.00  0.00           H
ATOM   4779  C   GLY B 306      20.010  33.250  39.480  1.00  0.00           C
ATOM   4780  O   GLY B 306      20.140  32.100  38.990  1.00  0.00           O
ATOM   4781  N   VAL B 307      18.840  33.940  39.600  1.00  0.00           N
ATOM   4782  H   VAL B 307      18.940  34.800  40.130  1.00  0.00           H
ATOM   4783  CA  VAL B 307      17.530  33.370  39.220  1.00  0.00           C
ATOM   4784  HA  VAL B 307      17.800  32.690  38.450  1.00  0.00           H
ATOM   4785  CB  VAL B 307      16.910  32.410  40.270  1.00  0.00           C
ATOM   4786  HB  VAL B 307      17.690  31.670  40.700  1.00  0.00           H
ATOM   4787  CG1 VAL B 307      16.480  33.210  41.530  1.00  0.00           C
ATOM   4788 1HG1 VAL B 307      15.810  34.020  41.390  1.00  0.00           H
ATOM   4789 2HG1 VAL B 307      15.990  32.390  42.160  1.00  0.00           H
ATOM   4790 3HG1 VAL B 307      17.390  33.550  42.050  1.00  0.00           H
ATOM   4791  CG2 VAL B 307      15.750  31.500  39.670  1.00  0.00           C
ATOM   4792 1HG2 VAL B 307      15.260  30.930  40.470  1.00  0.00           H
ATOM   4793 2HG2 VAL B 307      14.870  32.060  39.240  1.00  0.00           H
ATOM   4794 3HG2 VAL B 307      16.140  30.820  38.920  1.00  0.00           H
ATOM   4795  C   VAL B 307      16.580  34.440  38.630  1.00  0.00           C
ATOM   4796  O   VAL B 307      15.990  34.150  37.500  1.00  0.00           O
ATOM   4797  N   PHE B 308      16.510  35.660  39.190  1.00  0.00           N
ATOM   4798  H   PHE B 308      17.010  35.820  40.080  1.00  0.00           H
ATOM   4799  CA  PHE B 308      15.750  36.810  38.520  1.00  0.00           C
ATOM   4800  HA  PHE B 308      14.790  36.300  38.140  1.00  0.00           H
ATOM   4801  CB  PHE B 308      15.420  37.940  39.580  1.00  0.00           C
ATOM   4802  HB1 PHE B 308      16.350  38.200  40.050  1.00  0.00           H
ATOM   4803  HB2 PHE B 308      15.070  38.870  39.130  1.00  0.00           H
ATOM   4804  CG  PHE B 308      14.320  37.500  40.570  1.00  0.00           C
ATOM   4805  CD1 PHE B 308      13.030  37.090  40.130  1.00  0.00           C
ATOM   4806  HD1 PHE B 308      12.840  37.130  39.000  1.00  0.00           H
ATOM   4807  CD2 PHE B 308      14.640  37.320  41.950  1.00  0.00           C
ATOM   4808  HD2 PHE B 308      15.640  37.600  42.210  1.00  0.00           H
ATOM   4809  CE1 PHE B 308      12.100  36.580  41.020  1.00  0.00           C
ATOM   4810  HE1 PHE B 308      11.130  36.260  40.680  1.00  0.00           H
ATOM   4811  CE2 PHE B 308      13.680  36.850  42.890  1.00  0.00           C
ATOM   4812  HE2 PHE B 308      14.040  36.580  43.840  1.00  0.00           H
ATOM   4813  CZ  PHE B 308      12.450  36.490  42.410  1.00  0.00           C
ATOM   4814  HZ  PHE B 308      11.790  36.090  43.210  1.00  0.00           H
ATOM   4815  C   PHE B 308      16.590  37.430  37.450  1.00  0.00           C
ATOM   4816  O   PHE B 308      16.120  38.300  36.730  1.00  0.00           O
ATOM   4817  N   ASN B 309      17.890  37.120  37.300  1.00  0.00           N
ATOM   4818  H   ASN B 309      18.230  36.400  37.880  1.00  0.00           H
ATOM   4819  CA  ASN B 309      18.740  37.240  36.110  1.00  0.00           C
ATOM   4820  HA  ASN B 309      18.290  38.040  35.490  1.00  0.00           H
ATOM   4821  CB  ASN B 309      20.240  37.510  36.450  1.00  0.00           C
ATOM   4822  HB1 ASN B 309      20.320  38.290  37.170  1.00  0.00           H
ATOM   4823  HB2 ASN B 309      20.640  36.590  36.770  1.00  0.00           H
ATOM   4824  CG  ASN B 309      20.980  37.920  35.230  1.00  0.00           C
ATOM   4825  OD1 ASN B 309      21.340  37.100  34.370  1.00  0.00           O
ATOM   4826  ND2 ASN B 309      21.470  39.160  35.150  1.00  0.00           N
ATOM   4827 1HD2 ASN B 309      21.430  39.740  35.980  1.00  0.00           H
ATOM   4828 2HD2 ASN B 309      22.060  39.440  34.370  1.00  0.00           H
ATOM   4829  C   ASN B 309      18.640  35.850  35.460  1.00  0.00           C
ATOM   4830  O   ASN B 309      18.960  34.840  36.110  1.00  0.00           O
ATOM   4831  N   ILE B 310      18.160  35.750  34.210  1.00  0.00           N
ATOM   4832  H   ILE B 310      18.140  36.750  33.800  1.00  0.00           H
ATOM   4833  CA  ILE B 310      17.800  34.510  33.530  1.00  0.00           C
ATOM   4834  HA  ILE B 310      17.340  33.850  34.250  1.00  0.00           H
ATOM   4835  CB  ILE B 310      16.590  34.840  32.530  1.00  0.00           C
ATOM   4836  HB  ILE B 310      16.910  35.620  31.850  1.00  0.00           H
ATOM   4837  CG1 ILE B 310      15.360  35.370  33.360  1.00  0.00           C
ATOM   4838 1HG1 ILE B 310      15.080  34.500  34.010  1.00  0.00           H
ATOM   4839 2HG1 ILE B 310      15.790  36.140  33.990  1.00  0.00           H
ATOM   4840  CG2 ILE B 310      16.120  33.500  31.840  1.00  0.00           C
ATOM   4841 1HG2 ILE B 310      16.260  32.580  32.350  1.00  0.00           H
ATOM   4842 2HG2 ILE B 310      15.120  33.490  31.330  1.00  0.00           H
ATOM   4843 3HG2 ILE B 310      16.840  33.330  30.970  1.00  0.00           H
ATOM   4844  CD  ILE B 310      14.170  35.830  32.550  1.00  0.00           C
ATOM   4845  HD1 ILE B 310      13.580  36.470  33.180  1.00  0.00           H
ATOM   4846  HD2 ILE B 310      14.480  36.490  31.770  1.00  0.00           H
ATOM   4847  HD3 ILE B 310      13.520  35.030  32.290  1.00  0.00           H
ATOM   4848  C   ILE B 310      19.090  33.820  32.840  1.00  0.00           C
ATOM   4849  O   ILE B 310      19.180  32.570  32.700  1.00  0.00           O
ATOM   4850  N   ARG B 311      20.030  34.670  32.440  1.00  0.00           N
ATOM   4851  H   ARG B 311      19.890  35.580  32.610  1.00  0.00           H
ATOM   4852  CA  ARG B 311      21.330  34.120  31.840  1.00  0.00           C
ATOM   4853  HA  ARG B 311      21.050  33.460  31.040  1.00  0.00           H
ATOM   4854  CB  ARG B 311      22.260  35.260  31.220  1.00  0.00           C
ATOM   4855  HB1 ARG B 311      22.770  35.760  32.010  1.00  0.00           H
ATOM   4856  HB2 ARG B 311      23.010  34.660  30.830  1.00  0.00           H
ATOM   4857  CG  ARG B 311      21.520  36.120  30.140  1.00  0.00           C
ATOM   4858  HG1 ARG B 311      21.160  35.520  29.290  1.00  0.00           H
ATOM   4859  HG2 ARG B 311      20.630  36.620  30.500  1.00  0.00           H
ATOM   4860  CD  ARG B 311      22.350  37.270  29.570  1.00  0.00           C
ATOM   4861  HD1 ARG B 311      22.280  38.170  30.190  1.00  0.00           H
ATOM   4862  HD2 ARG B 311      23.370  36.900  29.430  1.00  0.00           H
ATOM   4863  NE  ARG B 311      21.870  37.600  28.230  1.00  0.00           N
ATOM   4864  HE  ARG B 311      21.070  38.340  28.250  1.00  0.00           H
ATOM   4865  CZ  ARG B 311      22.210  37.070  27.060  1.00  0.00           C
ATOM   4866  NH1 ARG B 311      23.080  36.020  26.940  1.00  0.00           N
ATOM   4867 1HH1 ARG B 311      23.570  35.580  27.730  1.00  0.00           H
ATOM   4868 2HH1 ARG B 311      23.370  35.610  26.030  1.00  0.00           H
ATOM   4869  NH2 ARG B 311      21.660  37.470  25.920  1.00  0.00           N
ATOM   4870 1HH2 ARG B 311      20.920  38.160  25.770  1.00  0.00           H
ATOM   4871 2HH2 ARG B 311      22.060  37.190  25.020  1.00  0.00           H
ATOM   4872  C   ARG B 311      22.220  33.450  32.910  1.00  0.00           C
ATOM   4873  O   ARG B 311      23.110  32.620  32.540  1.00  0.00           O
ATOM   4874  N   ALA B 312      22.040  33.830  34.170  1.00  0.00           N
ATOM   4875  H   ALA B 312      21.400  34.620  34.390  1.00  0.00           H
ATOM   4876  CA  ALA B 312      22.790  33.170  35.320  1.00  0.00           C
ATOM   4877  HA  ALA B 312      23.860  33.050  35.120  1.00  0.00           H
ATOM   4878  CB  ALA B 312      22.640  34.160  36.420  1.00  0.00           C
ATOM   4879  HB1 ALA B 312      23.350  33.960  37.210  1.00  0.00           H
ATOM   4880  HB2 ALA B 312      22.930  35.200  36.110  1.00  0.00           H
ATOM   4881  HB3 ALA B 312      21.650  34.240  36.830  1.00  0.00           H
ATOM   4882  C   ALA B 312      22.340  31.740  35.740  1.00  0.00           C
ATOM   4883  O   ALA B 312      23.060  31.020  36.480  1.00  0.00           O
ATOM   4884  N   ARG B 313      21.180  31.300  35.310  1.00  0.00           N
ATOM   4885  H   ARG B 313      20.740  31.810  34.560  1.00  0.00           H
ATOM   4886  CA  ARG B 313      20.520  30.040  35.550  1.00  0.00           C
ATOM   4887  HA  ARG B 313      20.220  30.140  36.610  1.00  0.00           H
ATOM   4888  CB  ARG B 313      19.220  29.920  34.850  1.00  0.00           C
ATOM   4889  HB1 ARG B 313      19.350  30.100  33.770  1.00  0.00           H
ATOM   4890  HB2 ARG B 313      18.860  28.860  34.860  1.00  0.00           H
ATOM   4891  CG  ARG B 313      18.120  30.790  35.580  1.00  0.00           C
ATOM   4892  HG1 ARG B 313      18.050  30.440  36.610  1.00  0.00           H
ATOM   4893  HG2 ARG B 313      18.430  31.850  35.590  1.00  0.00           H
ATOM   4894  CD  ARG B 313      16.700  30.840  34.890  1.00  0.00           C
ATOM   4895  HD1 ARG B 313      16.120  31.520  35.510  1.00  0.00           H
ATOM   4896  HD2 ARG B 313      16.800  31.220  33.870  1.00  0.00           H
ATOM   4897  NE  ARG B 313      16.080  29.510  34.990  1.00  0.00           N
ATOM   4898  HE  ARG B 313      15.890  29.230  35.960  1.00  0.00           H
ATOM   4899  CZ  ARG B 313      15.670  28.680  34.010  1.00  0.00           C
ATOM   4900  NH1 ARG B 313      15.980  28.900  32.800  1.00  0.00           N
ATOM   4901 1HH1 ARG B 313      16.680  29.630  32.560  1.00  0.00           H
ATOM   4902 2HH1 ARG B 313      15.540  28.360  32.040  1.00  0.00           H
ATOM   4903  NH2 ARG B 313      14.970  27.600  34.330  1.00  0.00           N
ATOM   4904 1HH2 ARG B 313      14.760  26.780  33.800  1.00  0.00           H
ATOM   4905 2HH2 ARG B 313      14.880  27.480  35.370  1.00  0.00           H
ATOM   4906  C   ARG B 313      21.350  28.730  35.430  1.00  0.00           C
ATOM   4907  O   ARG B 313      21.420  27.970  36.430  1.00  0.00           O
ATOM   4908  N   PRO B 314      21.960  28.450  34.260  1.00  0.00           N
ATOM   4909  CA  PRO B 314      22.490  27.140  33.960  1.00  0.00           C
ATOM   4910  HA  PRO B 314      21.790  26.350  34.230  1.00  0.00           H
ATOM   4911  CB  PRO B 314      22.720  27.100  32.470  1.00  0.00           C
ATOM   4912  HB1 PRO B 314      23.430  26.490  32.040  1.00  0.00           H
ATOM   4913  HB2 PRO B 314      21.770  26.810  32.110  1.00  0.00           H
ATOM   4914  CG  PRO B 314      22.980  28.540  32.130  1.00  0.00           C
ATOM   4915  HG1 PRO B 314      24.030  28.680  32.340  1.00  0.00           H
ATOM   4916  HG2 PRO B 314      22.770  28.860  31.130  1.00  0.00           H
ATOM   4917  CD  PRO B 314      22.120  29.330  33.100  1.00  0.00           C
ATOM   4918  HD1 PRO B 314      22.600  30.240  33.290  1.00  0.00           H
ATOM   4919  HD2 PRO B 314      21.160  29.580  32.690  1.00  0.00           H
ATOM   4920  C   PRO B 314      23.810  26.890  34.770  1.00  0.00           C
ATOM   4921  O   PRO B 314      24.180  25.710  35.130  1.00  0.00           O
ATOM   4922  N   ASP B 315      24.550  27.970  35.060  1.00  0.00           N
ATOM   4923  H   ASP B 315      24.100  28.840  34.880  1.00  0.00           H
ATOM   4924  CA  ASP B 315      25.900  28.040  35.650  1.00  0.00           C
ATOM   4925  HA  ASP B 315      26.610  27.400  35.110  1.00  0.00           H
ATOM   4926  CB  ASP B 315      26.480  29.490  35.550  1.00  0.00           C
ATOM   4927  HB1 ASP B 315      26.560  29.740  34.510  1.00  0.00           H
ATOM   4928  HB2 ASP B 315      25.860  30.240  36.080  1.00  0.00           H
ATOM   4929  CG  ASP B 315      27.920  29.540  36.140  1.00  0.00           C
ATOM   4930  OD1 ASP B 315      28.880  29.180  35.480  1.00  0.00           O
ATOM   4931  OD2 ASP B 315      28.100  29.990  37.260  1.00  0.00           O
ATOM   4932  C   ASP B 315      25.740  27.690  37.170  1.00  0.00           C
ATOM   4933  O   ASP B 315      26.570  26.970  37.770  1.00  0.00           O
ATOM   4934  N   ARG B 316      24.660  28.110  37.820  1.00  0.00           N
ATOM   4935  H   ARG B 316      24.000  28.570  37.270  1.00  0.00           H
ATOM   4936  CA  ARG B 316      24.370  27.920  39.280  1.00  0.00           C
ATOM   4937  HA  ARG B 316      25.240  28.070  39.950  1.00  0.00           H
ATOM   4938  CB  ARG B 316      23.300  29.020  39.720  1.00  0.00           C
ATOM   4939  HB1 ARG B 316      22.500  28.930  39.050  1.00  0.00           H
ATOM   4940  HB2 ARG B 316      22.790  28.880  40.650  1.00  0.00           H
ATOM   4941  CG  ARG B 316      23.780  30.480  39.720  1.00  0.00           C
ATOM   4942  HG1 ARG B 316      24.330  30.570  38.730  1.00  0.00           H
ATOM   4943  HG2 ARG B 316      22.830  31.080  39.640  1.00  0.00           H
ATOM   4944  CD  ARG B 316      24.600  30.850  40.980  1.00  0.00           C
ATOM   4945  HD1 ARG B 316      24.480  30.160  41.810  1.00  0.00           H
ATOM   4946  HD2 ARG B 316      25.700  30.840  40.650  1.00  0.00           H
ATOM   4947  NE  ARG B 316      24.260  32.170  41.460  1.00  0.00           N
ATOM   4948  HE  ARG B 316      24.420  32.830  40.690  1.00  0.00           H
ATOM   4949  CZ  ARG B 316      23.870  32.510  42.700  1.00  0.00           C
ATOM   4950  NH1 ARG B 316      23.820  31.630  43.730  1.00  0.00           N
ATOM   4951 1HH1 ARG B 316      24.210  30.720  43.540  1.00  0.00           H
ATOM   4952 2HH1 ARG B 316      23.930  31.830  44.770  1.00  0.00           H
ATOM   4953  NH2 ARG B 316      23.540  33.750  42.880  1.00  0.00           N
ATOM   4954 1HH2 ARG B 316      23.870  34.440  42.270  1.00  0.00           H
ATOM   4955 2HH2 ARG B 316      23.100  33.970  43.750  1.00  0.00           H
ATOM   4956  C   ARG B 316      23.720  26.610  39.670  1.00  0.00           C
ATOM   4957  O   ARG B 316      23.790  26.210  40.870  1.00  0.00           O
ATOM   4958  N   GLY B 317      22.930  26.070  38.710  1.00  0.00           N
ATOM   4959  H   GLY B 317      23.020  26.450  37.790  1.00  0.00           H
ATOM   4960  CA  GLY B 317      22.050  24.960  38.910  1.00  0.00           C
ATOM   4961  HA1 GLY B 317      22.460  24.330  39.700  1.00  0.00           H
ATOM   4962  HA2 GLY B 317      21.100  25.140  39.370  1.00  0.00           H
ATOM   4963  C   GLY B 317      22.020  23.770  37.980  1.00  0.00           C
ATOM   4964  O   GLY B 317      21.400  22.750  38.300  1.00  0.00           O
ATOM   4965  N   GLN B 318      22.670  23.920  36.800  1.00  0.00           N
ATOM   4966  H   GLN B 318      23.110  24.820  36.660  1.00  0.00           H
ATOM   4967  CA  GLN B 318      22.680  22.960  35.710  1.00  0.00           C
ATOM   4968  HA  GLN B 318      22.230  22.050  35.950  1.00  0.00           H
ATOM   4969  CB  GLN B 318      21.930  23.560  34.470  1.00  0.00           C
ATOM   4970  HB1 GLN B 318      22.550  24.310  33.970  1.00  0.00           H
ATOM   4971  HB2 GLN B 318      21.910  22.820  33.710  1.00  0.00           H
ATOM   4972  CG  GLN B 318      20.450  24.150  34.680  1.00  0.00           C
ATOM   4973  HG1 GLN B 318      20.450  24.900  35.480  1.00  0.00           H
ATOM   4974  HG2 GLN B 318      20.150  24.620  33.760  1.00  0.00           H
ATOM   4975  CD  GLN B 318      19.270  23.280  34.940  1.00  0.00           C
ATOM   4976  OE1 GLN B 318      18.140  23.760  35.060  1.00  0.00           O
ATOM   4977  NE2 GLN B 318      19.490  22.000  35.080  1.00  0.00           N
ATOM   4978 1HE2 GLN B 318      20.410  21.500  34.800  1.00  0.00           H
ATOM   4979 2HE2 GLN B 318      18.840  21.420  35.550  1.00  0.00           H
ATOM   4980  C   GLN B 318      24.160  22.530  35.360  1.00  0.00           C
ATOM   4981  O   GLN B 318      24.500  21.710  34.470  1.00  0.00           O
ATOM   4982  N   LYS B 319      25.130  22.880  36.170  1.00  0.00           N
ATOM   4983  H   LYS B 319      24.720  23.240  37.070  1.00  0.00           H
ATOM   4984  CA  LYS B 319      26.570  22.570  36.170  1.00  0.00           C
ATOM   4985  HA  LYS B 319      26.770  21.640  35.550  1.00  0.00           H
ATOM   4986  CB  LYS B 319      27.320  23.810  35.420  1.00  0.00           C
ATOM   4987  HB1 LYS B 319      26.730  23.930  34.530  1.00  0.00           H
ATOM   4988  HB2 LYS B 319      27.280  24.770  36.050  1.00  0.00           H
ATOM   4989  CG  LYS B 319      28.780  23.510  35.200  1.00  0.00           C
ATOM   4990  HG1 LYS B 319      29.410  23.490  36.100  1.00  0.00           H
ATOM   4991  HG2 LYS B 319      28.770  22.470  34.680  1.00  0.00           H
ATOM   4992  CD  LYS B 319      29.340  24.620  34.280  1.00  0.00           C
ATOM   4993  HD1 LYS B 319      28.860  24.620  33.340  1.00  0.00           H
ATOM   4994  HD2 LYS B 319      29.150  25.570  34.780  1.00  0.00           H
ATOM   4995  CE  LYS B 319      30.830  24.420  34.020  1.00  0.00           C
ATOM   4996  HE1 LYS B 319      31.420  24.340  34.880  1.00  0.00           H
ATOM   4997  HE2 LYS B 319      31.040  23.450  33.560  1.00  0.00           H
ATOM   4998  NZ  LYS B 319      31.440  25.540  33.290  1.00  0.00           N
ATOM   4999  HZ1 LYS B 319      30.970  25.620  32.440  1.00  0.00           H
ATOM   5000  HZ2 LYS B 319      31.390  26.400  33.890  1.00  0.00           H
ATOM   5001  HZ3 LYS B 319      32.440  25.250  33.230  1.00  0.00           H
ATOM   5002  C   LYS B 319      26.990  22.400  37.650  1.00  0.00           C
ATOM   5003  O   LYS B 319      26.360  23.070  38.560  1.00  0.00           O
ATOM   5004  N   GLY B 320      28.030  21.580  37.890  1.00  0.00           N
ATOM   5005  H   GLY B 320      28.520  21.140  37.110  1.00  0.00           H
ATOM   5006  CA  GLY B 320      28.720  21.500  39.190  1.00  0.00           C
ATOM   5007  HA1 GLY B 320      29.600  22.080  39.270  1.00  0.00           H
ATOM   5008  HA2 GLY B 320      28.020  21.920  39.920  1.00  0.00           H
ATOM   5009  C   GLY B 320      29.030  20.050  39.620  1.00  0.00           C
ATOM   5010  O   GLY B 320      29.850  19.960  40.590  1.00  0.00           O
ATOM   5011  N   LYS B 321      28.400  19.020  39.010  1.00  0.00           N
ATOM   5012  H   LYS B 321      28.060  19.220  38.120  1.00  0.00           H
ATOM   5013  CA  LYS B 321      28.600  17.570  39.350  1.00  0.00           C
ATOM   5014  HA  LYS B 321      29.080  17.430  40.300  1.00  0.00           H
ATOM   5015  CB  LYS B 321      27.110  17.090  39.450  1.00  0.00           C
ATOM   5016  HB1 LYS B 321      27.110  16.020  39.630  1.00  0.00           H
ATOM   5017  HB2 LYS B 321      26.590  17.540  40.410  1.00  0.00           H
ATOM   5018  CG  LYS B 321      26.240  17.190  38.240  1.00  0.00           C
ATOM   5019  HG1 LYS B 321      26.160  18.250  37.940  1.00  0.00           H
ATOM   5020  HG2 LYS B 321      26.740  16.620  37.470  1.00  0.00           H
ATOM   5021  CD  LYS B 321      24.780  16.690  38.330  1.00  0.00           C
ATOM   5022  HD1 LYS B 321      24.670  15.700  38.640  1.00  0.00           H
ATOM   5023  HD2 LYS B 321      24.200  17.240  39.080  1.00  0.00           H
ATOM   5024  CE  LYS B 321      24.020  16.930  37.000  1.00  0.00           C
ATOM   5025  HE1 LYS B 321      24.060  18.010  36.860  1.00  0.00           H
ATOM   5026  HE2 LYS B 321      24.480  16.600  36.090  1.00  0.00           H
ATOM   5027  NZ  LYS B 321      22.560  16.720  37.140  1.00  0.00           N
ATOM   5028  HZ1 LYS B 321      22.210  17.470  37.760  1.00  0.00           H
ATOM   5029  HZ2 LYS B 321      22.080  16.750  36.250  1.00  0.00           H
ATOM   5030  HZ3 LYS B 321      22.420  15.840  37.600  1.00  0.00           H
ATOM   5031  C   LYS B 321      29.340  16.810  38.280  1.00  0.00           C
ATOM   5032  O   LYS B 321      29.110  15.610  38.040  1.00  0.00           O
ATOM   5033  N   GLN B 322      30.190  17.570  37.520  1.00  0.00           N
ATOM   5034  H   GLN B 322      30.080  18.590  37.630  1.00  0.00           H
ATOM   5035  CA  GLN B 322      31.120  17.220  36.540  1.00  0.00           C
ATOM   5036  HA  GLN B 322      31.660  18.100  36.200  1.00  0.00           H
ATOM   5037  CB  GLN B 322      32.210  16.200  37.100  1.00  0.00           C
ATOM   5038  HB1 GLN B 322      31.790  15.230  37.260  1.00  0.00           H
ATOM   5039  HB2 GLN B 322      32.950  16.080  36.280  1.00  0.00           H
ATOM   5040  CG  GLN B 322      32.990  16.710  38.380  1.00  0.00           C
ATOM   5041  HG1 GLN B 322      32.290  16.780  39.160  1.00  0.00           H
ATOM   5042  HG2 GLN B 322      33.570  15.840  38.810  1.00  0.00           H
ATOM   5043  CD  GLN B 322      33.710  18.110  38.220  1.00  0.00           C
ATOM   5044  OE1 GLN B 322      34.020  18.620  37.140  1.00  0.00           O
ATOM   5045  NE2 GLN B 322      33.920  18.880  39.330  1.00  0.00           N
ATOM   5046 1HE2 GLN B 322      33.510  18.640  40.180  1.00  0.00           H
ATOM   5047 2HE2 GLN B 322      34.250  19.830  39.110  1.00  0.00           H
ATOM   5048  C   GLN B 322      30.340  16.630  35.320  1.00  0.00           C
ATOM   5049  O1  GLN B 322      29.300  17.130  34.970  1.00  0.00           O
ATOM   5050  O2  GLN B 322      30.710  15.560  34.780  1.00  0.00           O
ATOM   5051  N1  POPCC 323      26.730  72.330  68.490  1.00  0.00            
ATOM   5052  C1  POPCC 323      27.010  71.070  69.290  1.00  0.00            
ATOM   5053  H1  POPCC 323      27.060  71.300  70.320  1.00  0.00            
ATOM   5054  H2  POPCC 323      27.990  70.780  69.020  1.00  0.00            
ATOM   5055  C2  POPCC 323      25.270  72.680  68.490  1.00  0.00            
ATOM   5056  H3  POPCC 323      24.770  71.900  67.900  1.00  0.00            
ATOM   5057  H4  POPCC 323      24.880  72.770  69.490  1.00  0.00            
ATOM   5058  H5  POPCC 323      25.270  73.640  67.930  1.00  0.00            
ATOM   5059  C3  POPCC 323      27.760  73.380  68.890  1.00  0.00            
ATOM   5060  H6  POPCC 323      27.640  74.300  68.380  1.00  0.00
[truncated: 4,362,076 more chars]
